# Supplementary material for: Metal-only Lewis pairs between group 10 metals and Tl(i) or Ag(i): insights into the electronic consequences of Z-type ligand binding
Source: Chem Sci. 2015 Sep 17;6(12):7169–78. doi: 10.1039/c5sc03104d (PMC5951196; doi:10.1039/c5sc03104d)
Supplement: Supplementary file 2 [file SC-006-C5SC03104D-s002.cif]

# Electronic Supplementary Material (ESI) for Chemical Science.
# This journal is © The Royal Society of Chemistry 2015

####################################################################### 
# 
# This file contains crystal structure data downloaded from the 
# Cambridge Structural Database (CSD) hosted by the Cambridge 
# Crystallographic Data Centre (CCDC).
# 
# Full information about CCDC data access policies and citation 
# guidelines are available at http://www.ccdc.cam.ac.uk/access/V1 
# 
# Audit and citation data items may have been added by the CCDC. 
# Please retain this information to preserve the provenance of 
# this file and to allow appropriate attribution of the data. 
# 
#######################################################################

data_jfig226
_database_code_depnum_ccdc_archive 'CCDC 1414413'
_audit_update_record             
;
2015-07-22 deposited with the CCDC.
2015-09-17 downloaded from the CCDC.
;
_audit_creation_date             2015-07-13
_audit_creation_method           
;
Olex2 1.2-beta
(compiled 2015.01.26 svn.r3150 for OlexSys, GUI svn.r4998)
;
__shelxl_version_number          2014/6
_chemical_name_common            ?
_chemical_name_systematic        '[(Et2O)TlPd(CNArDipp2]BArF'
_chemical_formula_moiety         'C66 H84 N2 O Pd Tl, C32 H12 B F24'
_chemical_formula_sum            'C98 H96 B F24 N2 O Pd Tl'
_chemical_formula_weight         2095.34
_chemical_melting_point          ?
loop_
_atom_type_symbol
_atom_type_description
_atom_type_scat_dispersion_real
_atom_type_scat_dispersion_imag
_atom_type_scat_source
C C 0.0033 0.0016 'International Tables Vol C Tables 4.2.6.8 and 6.1.1.4'
H H 0.0000 0.0000 'International Tables Vol C Tables 4.2.6.8 and 6.1.1.4'
B B 0.0013 0.0007 'International Tables Vol C Tables 4.2.6.8 and 6.1.1.4'
N N 0.0061 0.0033 'International Tables Vol C Tables 4.2.6.8 and 6.1.1.4'
F F 0.0171 0.0103 'International Tables Vol C Tables 4.2.6.8 and 6.1.1.4'
Pd Pd -0.9988 1.0072 'International Tables Vol C Tables 4.2.6.8 and 6.1.1.4'
Tl Tl -2.8358 9.6688 'International Tables Vol C Tables 4.2.6.8 and 6.1.1.4'
O O 0.0106 0.0060 'International Tables Vol C Tables 4.2.6.8 and 6.1.1.4'

_shelx_space_group_comment       
;
The symmetry employed for this shelxl refinement is uniquely defined
by the following loop, which should always be used as a source of
symmetry information in preference to the above space-group names.
They are only intended as comments.
;
_space_group_crystal_system      triclinic
_space_group_IT_number           2
_space_group_name_H-M_alt        'P -1'
_space_group_name_Hall           '-P 1'
loop_
_space_group_symop_operation_xyz
'x, y, z'
'-x, -y, -z'

_cell_length_a                   12.7422(9)
_cell_length_b                   26.6786(18)
_cell_length_c                   28.5026(19)
_cell_angle_alpha                99.0980(10)
_cell_angle_beta                 90.1440(10)
_cell_angle_gamma                90.5090(10)
_cell_volume                     9566.9(11)
_cell_formula_units_Z            4
_cell_measurement_reflns_used    9812
_cell_measurement_temperature    100
_cell_measurement_theta_max      26.71
_cell_measurement_theta_min      2.21
_shelx_estimated_absorpt_T_max   0.701
_shelx_estimated_absorpt_T_min   0.632
_exptl_absorpt_coefficient_mu    1.963
_exptl_absorpt_correction_T_max  0.7456
_exptl_absorpt_correction_T_min  0.6629
_exptl_absorpt_correction_type   multi-scan
_exptl_absorpt_process_details   
;
SADABS-2008/1 (Bruker,2008) was used for absorption correction.
wR2(int) was 0.0680 before and 0.0536 after correction.
The Ratio of minimum to maximum transmission is 0.8891.
The \l/2 correction factor is Not present.
;
_exptl_absorpt_special_details   ?
_exptl_crystal_colour            Orange
_exptl_crystal_colour_primary    Orange
_exptl_crystal_density_diffrn    1.455
_exptl_crystal_density_meas      ?
_exptl_crystal_density_method    ?
_exptl_crystal_description       Block
_exptl_crystal_F_000             4216
_exptl_crystal_size_max          0.257
_exptl_crystal_size_mid          0.203
_exptl_crystal_size_min          0.195
_exptl_transmission_factor_max   ?
_exptl_transmission_factor_min   ?
_diffrn_reflns_av_R_equivalents  0.0812
_diffrn_reflns_av_unetI/netI     0.0873
_diffrn_reflns_Laue_measured_fraction_full 0.999
_diffrn_reflns_Laue_measured_fraction_max 0.999
_diffrn_reflns_limit_h_max       14
_diffrn_reflns_limit_h_min       -14
_diffrn_reflns_limit_k_max       31
_diffrn_reflns_limit_k_min       -31
_diffrn_reflns_limit_l_max       33
_diffrn_reflns_limit_l_min       -33
_diffrn_reflns_number            135836
_diffrn_reflns_point_group_measured_fraction_full 0.999
_diffrn_reflns_point_group_measured_fraction_max 0.999
_diffrn_reflns_theta_full        24.713
_diffrn_reflns_theta_max         24.713
_diffrn_reflns_theta_min         1.447
_diffrn_ambient_temperature      100.0
_diffrn_detector                 'Bruker APEX CCD'
_diffrn_detector_area_resol_mean 8.0
_diffrn_detector_type            'CCD Area Detector'
_diffrn_measured_fraction_theta_full 0.999
_diffrn_measured_fraction_theta_max 0.999
_diffrn_measurement_device       'Fixed Chi Three-Circle Diffractometer'
_diffrn_measurement_device_type  'Bruker D8 APEX'
_diffrn_measurement_method       '\w and \f scans'
_diffrn_radiation_monochromator  graphite
_diffrn_radiation_probe          X-ray
_diffrn_radiation_type           MoK\a
_diffrn_radiation_wavelength     0.71073
_diffrn_source                   'sealed tube'
_diffrn_source_type              fine-focus
_diffrn_special_details          ?
_reflns_Friedel_coverage         0.000
_reflns_Friedel_fraction_full    .
_reflns_Friedel_fraction_max     .
_reflns_number_gt                21660
_reflns_number_total             32575
_reflns_special_details          
;
 Reflections were merged by SHELXL according to the crystal
 class for the calculation of statistics and refinement.
 
 _reflns_Friedel_fraction is defined as the number of unique
 Friedel pairs measured divided by the number that would be
 possible theoretically, ignoring centric projections and
 systematic absences.
;
_reflns_threshold_expression     'I > 2\s(I)'
_computing_cell_refinement       'SAINT v8.34A (Bruker, 2013)'
_computing_data_collection       'APEX2 v2013.6-2 (Bruker, 2013)'
_computing_data_reduction        'SAINT v8.34A (Bruker, 2013)'
_computing_molecular_graphics    'Olex2 (Dolomanov et al., 2009)'
_computing_publication_material  'Olex2 (Dolomanov et al., 2009)'
_computing_structure_refinement  'ShelXL (Sheldrick, 2008)'
_computing_structure_solution    'ShelXT (Sheldrick, 2008)'
_refine_diff_density_max         1.168
_refine_diff_density_min         -1.099
_refine_diff_density_rms         0.090
_refine_ls_extinction_coef       .
_refine_ls_extinction_method     none
_refine_ls_goodness_of_fit_ref   1.029
_refine_ls_hydrogen_treatment    constr
_refine_ls_matrix_type           full
_refine_ls_number_parameters     2560
_refine_ls_number_reflns         32575
_refine_ls_number_restraints     313
_refine_ls_R_factor_all          0.0790
_refine_ls_R_factor_gt           0.0454
_refine_ls_restrained_S_all      1.045
_refine_ls_shift/su_max          0.002
_refine_ls_shift/su_mean         0.000
_refine_ls_structure_factor_coef Fsqd
_refine_ls_weighting_details     
'w=1/[\s^2^(Fo^2^)+(0.0220P)^2^] where P=(Fo^2^+2Fc^2^)/3'
_refine_ls_weighting_scheme      calc
_refine_ls_wR_factor_gt          0.0803
_refine_ls_wR_factor_ref         0.0887
_refine_special_details          ?
_olex2_refinement_description    
;
1. Fixed Uiso
 At 1.2 times of:
  All C(H) groups, All C(H,H) groups
 At 1.5 times of:
  All C(H,H,H) groups
2. Restrained distances
 C6S-C5S
 1.5 with sigma of 0.01
3. Uiso/Uaniso restraints and constraints
Uanis(Tl2A) = Uanis(Tl2)
Uanis(O2S) = Uanis(O2SB)
Uanis(C6SB) = Uanis(C6S)
Uanis(C5SB) = Uanis(C5S)
Uanis(C7SB) = Uanis(C7S)
Uanis(C8S) = Uanis(C8SB)
4. Rigid body (RIGU) restrains
 C155, F37C, F38A, F38B, F38C, F39A, F39B, F39C, F37A, F37B
 with sigma for 1-2 distances of 0.002 and sigma for 1-3 distances of 0.002
 F2AA, F0AA, F1AA, C171, F0AB, F2AB, F1AB
 with sigma for 1-2 distances of 0.002 and sigma for 1-3 distances of 0.002
 F4, F5, F6, C172, F5A, F4A, F6A
 with sigma for 1-2 distances of 0.002 and sigma for 1-3 distances of 0.002
 F10, C188, F12, F11, F12A, F11A, F10A
 with sigma for 1-2 distances of 0.002 and sigma for 1-3 distances of 0.002
 F16A, F16, F18, F18A, F17, F17A, C179
 with sigma for 1-2 distances of 0.002 and sigma for 1-3 distances of 0.002
 F24A, F23, F23A, C180, F22A, F22, F24
 with sigma for 1-2 distances of 0.002 and sigma for 1-3 distances of 0.002
 F12A, F12, C188, F11, F11A, F10A, F10
 with sigma for 1-2 distances of 0.002 and sigma for 1-3 distances of 0.002
 F26, F27A, C139, F25A, F27, F25, F26A
 with sigma for 1-2 distances of 0.002 and sigma for 1-3 distances of 0.002
 C8S, C8SB, C7SB, C7S, O2SB, O2S, C5S, C6SB, C6S, C5SB
 with sigma for 1-2 distances of 0.002 and sigma for 1-3 distances of 0.002
5. Others
 Sof(F26A)=Sof(F27A)=Sof(F25A)=1-FVAR(1)
 Sof(F27)=Sof(F26)=Sof(F25)=FVAR(1)
 Sof(F48B)=1-FVAR(2)
 Sof(F48A)=FVAR(2)
 Sof(F5A)=Sof(F4A)=Sof(F6A)=1-FVAR(3)
 Sof(F4)=Sof(F5)=Sof(F6)=FVAR(3)
 Sof(F12A)=Sof(F11A)=Sof(F10A)=1-FVAR(4)
 Sof(F10)=Sof(F12)=Sof(F11)=FVAR(4)
 Sof(F0AB)=Sof(F2AB)=Sof(F1AB)=1-FVAR(5)
 Sof(F2AA)=Sof(F0AA)=Sof(F1AA)=FVAR(5)
 Sof(F16A)=Sof(F18A)=Sof(F17A)=1-FVAR(6)
 Sof(F16)=Sof(F17)=Sof(F18)=FVAR(6)
 Sof(F22A)=Sof(F23A)=Sof(F24A)=1-FVAR(7)
 Sof(F24)=Sof(F23)=Sof(F22)=FVAR(7)
 Sof(C7SB)=Sof(H7SA)=Sof(H7SB)=Sof(C8SB)=Sof(H8SA)=Sof(H8SB)=Sof(H8SC)=
 Sof(Tl2A)=Sof(O2SB)=Sof(C6SB)=Sof(H6SD)=Sof(H6SE)=Sof(H6SF)=Sof(C5SB)=
 Sof(H5SC)=Sof(H5SD)=1-FVAR(8)
 Sof(O2S)=Sof(Tl2)=Sof(C5S)=Sof(H5SA)=Sof(H5SB)=Sof(C6S)=Sof(H6SA)=Sof(H6SB)=
 Sof(H6SC)=Sof(C7S)=Sof(H7SC)=Sof(H7SD)=Sof(C8S)=Sof(H8SD)=Sof(H8SE)=Sof(H8SF)=
 FVAR(8)
 Fixed Sof: F39B(0.5) F37B(0.5) F38B(0.5) F37C(0.25) F38C(0.25) F39C(0.25)
 F37A(0.25) F38A(0.25) F39A(0.25)
6.a Ternary CH refined with riding coordinates:
 C47(H47), C29(H29), C50(H50), C59(H59), C104(H104), C32(H32), C62(H62),
 C17(H17), C20(H20), C107(H107), C95(H95), C122(H122), C110(H110), C119(H119),
 C77(H77), C80(H80)
6.b Secondary CH2 refined with riding coordinates:
 C7SB(H7SA,H7SB), C1S(H1SA,H1SB), C3S(H3SA,H3SB), C5S(H5SA,H5SB), C5SB(H5SC,
 H5SD), C7S(H7SC,H7SD)
6.c Me refined with riding coordinates:
 C19(H19A,H19B,H19C), C31(H31A,H31B,H31C), C22(H22A,H22B,H22C), C63(H63A,H63B,
 H63C), C52(H52A,H52B,H52C), C96(H96A,H96B,H96C), C18(H18A,H18B,H18C),
 C105(H10A,H10B,H10C), C51(H51A,H51B,H51C), C123(H12A,H12B,H12C), C108(H10D,
 H10E,H10F), C30(H30A,H30B,H30C), C61(H61A,H61B,H61C), C106(H10G,H10H,H10I),
 C21(H21A,H21B,H21C), C97(H97A,H97B,H97C), C64(H64A,H64B,H64C), C124(H12D,H12E,
 H12F), C111(H11A,H11B,H11C), C60(H60A,H60B,H60C), C112(H11D,H11E,H11F),
 C78(H78A,H78B,H78C), C79(H79A,H79B,H79C), C82(H82A,H82B,H82C), C109(H10J,H10K,
 H10L), C2S(H2SA,H2SB,H2SC), C33(H33A,H33B,H33C), C34(H34A,H34B,H34C), C4S(H4SA,
 H4SB,H4SC), C48(H48A,H48B,H48C), C49(H49A,H49B,H49C), C121(H12G,H12H,H12I),
 C120(H12J,H12K,H12L), C81(H81A,H81B,H81C)
6.d Aromatic/amide H refined with riding coordinates:
 C144(H144), C158(H158), C166(H166), C38(H38), C182(H182), C160(H160),
 C162(H162), C142(H142), C138(H138), C39(H39), C45(H45), C174(H174), C15(H15),
 C136(H136), C178(H178), C37(H37), C176(H176), C186(H186), C154(H154), C13(H13),
  C7(H7), C134(H134), C8(H8), C68(H68), C14(H14), C168(H168), C44(H44),
 C184(H184), C170(H170), C152(H152), C150(H150), C100(H100), C9(H9), C101(H101),
  C128(H128), C87(H87), C67(H67), C126(H126), C69(H69), C86(H86), C93(H93),
 C85(H85), C57(H57), C102(H102), C130(H130), C55(H55), C146(H146), C92(H92),
 C43(H43), C91(H91), C115(H115), C117(H117), C116(H116), C75(H75), C74(H74),
 C73(H73), C56(H56), C27(H27), C25(H25), C26(H26)
6.e Idealised Me refined as rotating group:
 C8SB(H8SA,H8SB,H8SC), C6S(H6SA,H6SB,H6SC), C6SB(H6SD,H6SE,H6SF), C8S(H8SD,
 H8SE,H8SF)
;
_atom_sites_solution_hydrogens   geom
_atom_sites_solution_primary     direct
_atom_sites_solution_secondary   difmap
loop_
_atom_site_label
_atom_site_type_symbol
_atom_site_fract_x
_atom_site_fract_y
_atom_site_fract_z
_atom_site_U_iso_or_equiv
_atom_site_adp_type
_atom_site_occupancy
_atom_site_site_symmetry_order
_atom_site_calc_flag
_atom_site_refinement_flags_posn
_atom_site_refinement_flags_adp
_atom_site_refinement_flags_occupancy
_atom_site_disorder_assembly
_atom_site_disorder_group
Tl1 Tl 0.59906(2) 0.61237(2) -0.20271(2) 0.03388(6) Uani 1 1 d . . . . .
Pd1 Pd 0.66158(3) 0.53355(2) -0.27106(2) 0.02893(10) Uani 1 1 d . . . . .
O1S O 0.7988(3) 0.61888(14) -0.16649(13) 0.0456(10) Uani 1 1 d . . . . .
N1 N 0.6781(3) 0.59488(14) -0.35494(14) 0.0243(10) Uani 1 1 d . . . . .
N2 N 0.5848(3) 0.46408(14) -0.20069(13) 0.0234(9) Uani 1 1 d . . . . .
C1 C 0.6770(4) 0.57450(18) -0.32215(17) 0.0270(12) Uani 1 1 d . . . . .
C1S C 0.8797(5) 0.5884(3) -0.1928(2) 0.070(2) Uani 1 1 d . . . . .
H1SA H 0.8517 0.5733 -0.2243 0.084 Uiso 1 1 calc R . . . .
H1SB H 0.9400 0.6105 -0.1978 0.084 Uiso 1 1 calc R . . . .
C2 C 0.6211(4) 0.48922(17) -0.22573(17) 0.0268(12) Uani 1 1 d . . . . .
C2S C 0.9144(6) 0.5494(3) -0.1688(3) 0.102(3) Uani 1 1 d . . . . .
H2SA H 0.9687 0.5298 -0.1877 0.153 Uiso 1 1 calc R . . . .
H2SB H 0.9435 0.5642 -0.1378 0.153 Uiso 1 1 calc R . . . .
H2SC H 0.8552 0.5270 -0.1643 0.153 Uiso 1 1 calc R . . . .
C3S C 0.8357(4) 0.6492(2) -0.1244(2) 0.0450(15) Uani 1 1 d . . . . .
H3SA H 0.8992 0.6683 -0.1313 0.054 Uiso 1 1 calc R . . . .
H3SB H 0.8544 0.6274 -0.1007 0.054 Uiso 1 1 calc R . . . .
C4S C 0.7503(4) 0.6858(2) -0.1050(2) 0.0532(17) Uani 1 1 d . . . . .
H4SA H 0.7752 0.7070 -0.0758 0.080 Uiso 1 1 calc R . . . .
H4SB H 0.7326 0.7074 -0.1286 0.080 Uiso 1 1 calc R . . . .
H4SC H 0.6879 0.6666 -0.0980 0.080 Uiso 1 1 calc R . . . .
C5 C 0.6664(4) 0.62056(17) -0.39354(16) 0.0224(11) Uani 1 1 d . . . . .
C6 C 0.6038(4) 0.66416(17) -0.38721(17) 0.0250(12) Uani 1 1 d . . . . .
C7 C 0.5902(4) 0.68805(18) -0.42641(18) 0.0339(13) Uani 1 1 d . . . . .
H7 H 0.5482 0.7176 -0.4238 0.041 Uiso 1 1 calc R . . . .
C8 C 0.6368(4) 0.66956(19) -0.46963(19) 0.0393(14) Uani 1 1 d . . . . .
H8 H 0.6251 0.6862 -0.4963 0.047 Uiso 1 1 calc R . . . .
C9 C 0.7000(4) 0.62717(19) -0.47420(18) 0.0369(14) Uani 1 1 d . . . . .
H9 H 0.7323 0.6154 -0.5039 0.044 Uiso 1 1 calc R . . . .
C10 C 0.7169(4) 0.60180(17) -0.43628(17) 0.0271(12) Uani 1 1 d . . . . .
C11 C 0.7918(4) 0.55821(17) -0.43911(16) 0.0250(12) Uani 1 1 d . . . . .
C12 C 0.8994(4) 0.56964(19) -0.43319(17) 0.0319(13) Uani 1 1 d . . . . .
C13 C 0.9702(4) 0.5295(2) -0.43788(17) 0.0359(14) Uani 1 1 d . . . . .
H13 H 1.0433 0.5363 -0.4345 0.043 Uiso 1 1 calc R . . . .
C14 C 0.9347(4) 0.4799(2) -0.44731(17) 0.0372(14) Uani 1 1 d . . . . .
H14 H 0.9837 0.4529 -0.4514 0.045 Uiso 1 1 calc R . . . .
C15 C 0.8296(4) 0.46925(19) -0.45087(17) 0.0341(13) Uani 1 1 d . . . . .
H15 H 0.8067 0.4348 -0.4561 0.041 Uiso 1 1 calc R . . . .
C16 C 0.7551(4) 0.50742(18) -0.44709(16) 0.0279(12) Uani 1 1 d . . . . .
C17 C 0.6408(4) 0.49318(18) -0.45193(18) 0.0361(14) Uani 1 1 d . . . . .
H17 H 0.6000 0.5254 -0.4488 0.043 Uiso 1 1 calc R . . . .
C18 C 0.6155(4) 0.4625(2) -0.50109(19) 0.0498(16) Uani 1 1 d . . . . .
H18A H 0.5406 0.4539 -0.5030 0.075 Uiso 1 1 calc R . . . .
H18B H 0.6333 0.4829 -0.5258 0.075 Uiso 1 1 calc R . . . .
H18C H 0.6567 0.4313 -0.5058 0.075 Uiso 1 1 calc R . . . .
C19 C 0.6038(4) 0.46403(19) -0.41247(18) 0.0419(15) Uani 1 1 d . . . . .
H19A H 0.5291 0.4555 -0.4169 0.063 Uiso 1 1 calc R . . . .
H19B H 0.6443 0.4328 -0.4139 0.063 Uiso 1 1 calc R . . . .
H19C H 0.6144 0.4852 -0.3814 0.063 Uiso 1 1 calc R . . . .
C20 C 0.9406(4) 0.6236(2) -0.4210(2) 0.0433(15) Uani 1 1 d . . . . .
H20 H 0.8786 0.6465 -0.4178 0.052 Uiso 1 1 calc R . . . .
C21 C 0.9969(5) 0.6311(2) -0.3732(2) 0.064(2) Uani 1 1 d . . . . .
H21A H 1.0230 0.6661 -0.3658 0.096 Uiso 1 1 calc R . . . .
H21B H 0.9479 0.6244 -0.3484 0.096 Uiso 1 1 calc R . . . .
H21C H 1.0560 0.6076 -0.3746 0.096 Uiso 1 1 calc R . . . .
C22 C 1.0108(4) 0.6391(2) -0.4597(2) 0.0530(17) Uani 1 1 d . . . . .
H22A H 1.0352 0.6742 -0.4500 0.080 Uiso 1 1 calc R . . . .
H22B H 1.0714 0.6165 -0.4645 0.080 Uiso 1 1 calc R . . . .
H22C H 0.9709 0.6366 -0.4894 0.080 Uiso 1 1 calc R . . . .
C23 C 0.5545(4) 0.68079(17) -0.34032(17) 0.0268(12) Uani 1 1 d . . . . .
C24 C 0.4495(4) 0.66731(18) -0.33334(18) 0.0288(12) Uani 1 1 d . . . . .
C25 C 0.4082(4) 0.67868(18) -0.28785(19) 0.0356(14) Uani 1 1 d . . . . .
H25 H 0.3379 0.6690 -0.2823 0.043 Uiso 1 1 calc R . . . .
C26 C 0.4671(4) 0.70370(18) -0.25048(19) 0.0352(14) Uani 1 1 d . . . . .
H26 H 0.4371 0.7114 -0.2197 0.042 Uiso 1 1 calc R . . . .
C27 C 0.5692(4) 0.71743(18) -0.25778(19) 0.0354(14) Uani 1 1 d . . . . .
H27 H 0.6093 0.7348 -0.2320 0.042 Uiso 1 1 calc R . . . .
C28 C 0.6144(4) 0.70625(18) -0.30230(18) 0.0284(12) Uani 1 1 d . . . . .
C29 C 0.7277(4) 0.72193(19) -0.30949(19) 0.0372(14) Uani 1 1 d . . . . .
H29 H 0.7476 0.7082 -0.3429 0.045 Uiso 1 1 calc R . . . .
C30 C 0.7399(4) 0.7791(2) -0.3026(2) 0.0551(17) Uani 1 1 d . . . . .
H30A H 0.8134 0.7880 -0.3075 0.083 Uiso 1 1 calc R . . . .
H30B H 0.6956 0.7928 -0.3256 0.083 Uiso 1 1 calc R . . . .
H30C H 0.7187 0.7936 -0.2703 0.083 Uiso 1 1 calc R . . . .
C31 C 0.8031(4) 0.6993(2) -0.2760(2) 0.0577(18) Uani 1 1 d . . . . .
H31A H 0.7944 0.6623 -0.2808 0.087 Uiso 1 1 calc R . . . .
H31B H 0.8756 0.7079 -0.2831 0.087 Uiso 1 1 calc R . . . .
H31C H 0.7870 0.7133 -0.2430 0.087 Uiso 1 1 calc R . . . .
C32 C 0.3812(4) 0.6415(2) -0.3730(2) 0.0443(15) Uani 1 1 d . . . . .
H32 H 0.4249 0.6349 -0.4024 0.053 Uiso 1 1 calc R . . . .
C33 C 0.3369(6) 0.5917(2) -0.3639(2) 0.103(3) Uani 1 1 d . . . . .
H33A H 0.2932 0.5767 -0.3909 0.154 Uiso 1 1 calc R . . . .
H33B H 0.3944 0.5686 -0.3597 0.154 Uiso 1 1 calc R . . . .
H33C H 0.2941 0.5972 -0.3350 0.154 Uiso 1 1 calc R . . . .
C34 C 0.2910(5) 0.6780(3) -0.3821(2) 0.078(2) Uani 1 1 d . . . . .
H34A H 0.2460 0.6614 -0.4080 0.117 Uiso 1 1 calc R . . . .
H34B H 0.2492 0.6865 -0.3532 0.117 Uiso 1 1 calc R . . . .
H34C H 0.3212 0.7092 -0.3908 0.117 Uiso 1 1 calc R . . . .
C35 C 0.5265(4) 0.43592(17) -0.17212(16) 0.0213(11) Uani 1 1 d . . . . .
C36 C 0.4503(4) 0.46102(17) -0.14238(16) 0.0225(11) Uani 1 1 d . . . . .
C37 C 0.3889(4) 0.43214(17) -0.11625(16) 0.0252(12) Uani 1 1 d . . . . .
H37 H 0.3359 0.4480 -0.0959 0.030 Uiso 1 1 calc R . . . .
C38 C 0.4049(3) 0.38064(17) -0.11981(16) 0.0234(11) Uani 1 1 d . . . . .
H38 H 0.3622 0.3613 -0.1019 0.028 Uiso 1 1 calc R . . . .
C39 C 0.4817(4) 0.35682(17) -0.14893(16) 0.0226(11) Uani 1 1 d . . . . .
H39 H 0.4911 0.3213 -0.1506 0.027 Uiso 1 1 calc R . . . .
C40 C 0.5456(4) 0.38363(16) -0.17587(16) 0.0198(11) Uani 1 1 d . . . . .
C41 C 0.6281(4) 0.35831(16) -0.20804(17) 0.0250(12) Uani 1 1 d . . . . .
C42 C 0.6050(4) 0.34232(18) -0.25638(18) 0.0341(13) Uani 1 1 d . . . . .
C43 C 0.6801(5) 0.31518(19) -0.2850(2) 0.0454(16) Uani 1 1 d . . . . .
H43 H 0.6654 0.3041 -0.3177 0.054 Uiso 1 1 calc R . . . .
C44 C 0.7757(5) 0.30429(19) -0.2663(2) 0.0439(16) Uani 1 1 d . . . . .
H44 H 0.8258 0.2851 -0.2860 0.053 Uiso 1 1 calc R . . . .
C45 C 0.7984(4) 0.32106(18) -0.21940(19) 0.0374(14) Uani 1 1 d . . . . .
H45 H 0.8652 0.3138 -0.2073 0.045 Uiso 1 1 calc R . . . .
C46 C 0.7264(4) 0.34845(17) -0.18895(18) 0.0285(12) Uani 1 1 d . . . . .
C47 C 0.7572(4) 0.36897(18) -0.13847(17) 0.0309(13) Uani 1 1 d . . . . .
H47 H 0.6913 0.3797 -0.1209 0.037 Uiso 1 1 calc R . . . .
C48 C 0.8261(4) 0.4159(2) -0.1370(2) 0.0512(16) Uani 1 1 d . . . . .
H48A H 0.8456 0.4289 -0.1040 0.077 Uiso 1 1 calc R . . . .
H48B H 0.8896 0.4071 -0.1557 0.077 Uiso 1 1 calc R . . . .
H48C H 0.7875 0.4420 -0.1504 0.077 Uiso 1 1 calc R . . . .
C49 C 0.8107(4) 0.3307(2) -0.11229(19) 0.0446(15) Uani 1 1 d . . . . .
H49A H 0.8282 0.3469 -0.0799 0.067 Uiso 1 1 calc R . . . .
H49B H 0.7633 0.3018 -0.1111 0.067 Uiso 1 1 calc R . . . .
H49C H 0.8751 0.3188 -0.1290 0.067 Uiso 1 1 calc R . . . .
C50 C 0.5007(5) 0.35412(19) -0.27805(18) 0.0401(15) Uani 1 1 d . . . . .
H50 H 0.4645 0.3795 -0.2540 0.048 Uiso 1 1 calc R . . . .
C51 C 0.5134(5) 0.3781(2) -0.3228(2) 0.065(2) Uani 1 1 d . . . . .
H51A H 0.4440 0.3848 -0.3352 0.098 Uiso 1 1 calc R . . . .
H51B H 0.5530 0.4100 -0.3152 0.098 Uiso 1 1 calc R . . . .
H51C H 0.5514 0.3548 -0.3468 0.098 Uiso 1 1 calc R . . . .
C52 C 0.4296(5) 0.3072(2) -0.2876(2) 0.0577(18) Uani 1 1 d . . . . .
H52A H 0.3633 0.3161 -0.3016 0.087 Uiso 1 1 calc R . . . .
H52B H 0.4644 0.2807 -0.3098 0.087 Uiso 1 1 calc R . . . .
H52C H 0.4156 0.2946 -0.2577 0.087 Uiso 1 1 calc R . . . .
C53 C 0.4334(4) 0.51719(18) -0.13843(19) 0.0294(13) Uani 1 1 d . . . . .
C54 C 0.4835(4) 0.55002(19) -0.1011(2) 0.0372(14) Uani 1 1 d . . . . .
C55 C 0.4607(5) 0.6010(2) -0.0962(2) 0.0570(19) Uani 1 1 d . . . . .
H55 H 0.4918 0.6238 -0.0709 0.068 Uiso 1 1 calc R . . . .
C56 C 0.3939(5) 0.6196(2) -0.1272(3) 0.072(3) Uani 1 1 d . . . . .
H56 H 0.3805 0.6549 -0.1233 0.086 Uiso 1 1 calc R . . . .
C57 C 0.3469(5) 0.5879(2) -0.1631(3) 0.065(2) Uani 1 1 d . . . . .
H57 H 0.3001 0.6014 -0.1838 0.078 Uiso 1 1 calc R . . . .
C58 C 0.3664(4) 0.5355(2) -0.1702(2) 0.0459(16) Uani 1 1 d . . . . .
C59 C 0.3129(5) 0.5008(2) -0.2103(2) 0.0617(19) Uani 1 1 d . . . . .
H59 H 0.3452 0.4665 -0.2122 0.074 Uiso 1 1 calc R . . . .
C60 C 0.3284(6) 0.5183(3) -0.2581(3) 0.122(3) Uani 1 1 d . . . . .
H60A H 0.2924 0.4946 -0.2829 0.183 Uiso 1 1 calc R . . . .
H60B H 0.2992 0.5523 -0.2570 0.183 Uiso 1 1 calc R . . . .
H60C H 0.4035 0.5191 -0.2653 0.183 Uiso 1 1 calc R . . . .
C61 C 0.1957(5) 0.4949(3) -0.2010(3) 0.097(3) Uani 1 1 d . . . . .
H61A H 0.1636 0.4722 -0.2277 0.146 Uiso 1 1 calc R . . . .
H61B H 0.1859 0.4806 -0.1717 0.146 Uiso 1 1 calc R . . . .
H61C H 0.1622 0.5282 -0.1978 0.146 Uiso 1 1 calc R . . . .
C62 C 0.5602(4) 0.5308(2) -0.06839(19) 0.0427(15) Uani 1 1 d . . . . .
H62 H 0.5468 0.4936 -0.0700 0.051 Uiso 1 1 calc R . . . .
C63 C 0.6718(4) 0.5374(2) -0.08480(19) 0.0499(16) Uani 1 1 d . . . . .
H63A H 0.7207 0.5247 -0.0630 0.075 Uiso 1 1 calc R . . . .
H63B H 0.6806 0.5184 -0.1169 0.075 Uiso 1 1 calc R . . . .
H63C H 0.6862 0.5735 -0.0852 0.075 Uiso 1 1 calc R . . . .
C64 C 0.5499(5) 0.5554(2) -0.0161(2) 0.071(2) Uani 1 1 d . . . . .
H64A H 0.6023 0.5411 0.0031 0.106 Uiso 1 1 calc R . . . .
H64B H 0.5613 0.5922 -0.0134 0.106 Uiso 1 1 calc R . . . .
H64C H 0.4794 0.5488 -0.0047 0.106 Uiso 1 1 calc R . . . .
Tl2 Tl 1.36773(11) -0.06896(4) -0.22696(3) 0.03896(18) Uani 0.831(5) 1 d . . P
A 1
Tl2A Tl 1.3400(4) -0.07930(15) -0.23176(14) 0.03896(18) Uani 0.169(5) 1 d . . P
A 2
Pd2 Pd 1.33203(3) 0.02153(2) -0.25799(2) 0.03435(11) Uani 1 1 d . . . . .
O2SB O 1.204(2) -0.0480(11) -0.1601(11) 0.0615(16) Uani 0.169(5) 1 d . U P A 2
N3 N 1.4533(3) 0.06671(14) -0.16582(14) 0.0282(10) Uani 1 1 d . . . . .
N4 N 1.2496(3) -0.03566(15) -0.35473(15) 0.0307(11) Uani 1 1 d . . . . .
C3 C 1.4040(4) 0.05163(18) -0.19901(18) 0.0318(13) Uani 1 1 d . . . . .
C4 C 1.2761(4) -0.01291(19) -0.31856(19) 0.0345(13) Uani 1 1 d . . . . .
C65 C 1.2250(4) -0.06763(19) -0.39764(17) 0.0300(13) Uani 1 1 d . . . . .
C66 C 1.1773(4) -0.04682(19) -0.43404(18) 0.0365(14) Uani 1 1 d . . . . .
C67 C 1.1551(5) -0.0800(2) -0.47579(18) 0.0460(16) Uani 1 1 d . . . . .
H67 H 1.1229 -0.0674 -0.5016 0.055 Uiso 1 1 calc R . . . .
C68 C 1.1790(5) -0.1307(2) -0.4803(2) 0.0471(16) Uani 1 1 d . . . . .
H68 H 1.1629 -0.1527 -0.5090 0.057 Uiso 1 1 calc R . . . .
C69 C 1.2264(4) -0.1499(2) -0.44315(19) 0.0420(15) Uani 1 1 d . . . . .
H69 H 1.2430 -0.1850 -0.4468 0.050 Uiso 1 1 calc R . . . .
C70 C 1.2499(4) -0.11882(19) -0.40100(18) 0.0313(13) Uani 1 1 d . . . . .
C71 C 1.3001(4) -0.13961(18) -0.36115(18) 0.0330(13) Uani 1 1 d . . . . .
C72 C 1.2370(4) -0.16366(18) -0.3309(2) 0.0360(14) Uani 1 1 d . . . . .
C73 C 1.2862(5) -0.1857(2) -0.2955(2) 0.0499(16) Uani 1 1 d . . . . .
H73 H 1.2453 -0.2023 -0.2747 0.060 Uiso 1 1 calc R . . . .
C74 C 1.3938(5) -0.1834(2) -0.2905(2) 0.0569(19) Uani 1 1 d . . . . .
H74 H 1.4264 -0.1999 -0.2672 0.068 Uiso 1 1 calc R . . . .
C75 C 1.4537(5) -0.1581(2) -0.3182(2) 0.0557(18) Uani 1 1 d . . . . .
H75 H 1.5273 -0.1553 -0.3127 0.067 Uiso 1 1 calc R . . . .
C76 C 1.4094(5) -0.1359(2) -0.3547(2) 0.0418(15) Uani 1 1 d . . . . .
C77 C 1.4784(4) -0.1100(2) -0.3864(2) 0.0510(17) Uani 1 1 d . . . . .
H77 H 1.4315 -0.0913 -0.4058 0.061 Uiso 1 1 calc R . . . .
C78 C 1.5388(5) -0.1493(3) -0.4210(2) 0.086(2) Uani 1 1 d . . . . .
H78A H 1.5833 -0.1318 -0.4414 0.129 Uiso 1 1 calc R . . . .
H78B H 1.5828 -0.1695 -0.4030 0.129 Uiso 1 1 calc R . . . .
H78C H 1.4890 -0.1716 -0.4407 0.129 Uiso 1 1 calc R . . . .
C79 C 1.5536(5) -0.0712(3) -0.3589(2) 0.080(2) Uani 1 1 d . . . . .
H79A H 1.5964 -0.0556 -0.3813 0.120 Uiso 1 1 calc R . . . .
H79B H 1.5134 -0.0450 -0.3389 0.120 Uiso 1 1 calc R . . . .
H79C H 1.5994 -0.0883 -0.3388 0.120 Uiso 1 1 calc R . . . .
C80 C 1.1186(4) -0.1658(2) -0.3358(2) 0.0440(15) Uani 1 1 d . . . . .
H80 H 1.1007 -0.1542 -0.3665 0.053 Uiso 1 1 calc R . . . .
C81 C 1.0677(5) -0.1290(3) -0.2962(3) 0.120(3) Uani 1 1 d . . . . .
H81A H 1.0982 -0.0951 -0.2954 0.179 Uiso 1 1 calc R . . . .
H81B H 0.9920 -0.1279 -0.3021 0.179 Uiso 1 1 calc R . . . .
H81C H 1.0800 -0.1404 -0.2657 0.179 Uiso 1 1 calc R . . . .
C82 C 1.0730(5) -0.2187(2) -0.3379(3) 0.095(3) Uani 1 1 d . . . . .
H82A H 0.9965 -0.2175 -0.3411 0.143 Uiso 1 1 calc R . . . .
H82B H 1.1020 -0.2410 -0.3654 0.143 Uiso 1 1 calc R . . . .
H82C H 1.0910 -0.2318 -0.3087 0.143 Uiso 1 1 calc R . . . .
C83 C 1.5233(4) 0.08418(17) -0.12931(17) 0.0270(12) Uani 1 1 d . . . . .
C84 C 1.5164(4) 0.13177(19) -0.10338(18) 0.0349(13) Uani 1 1 d . . . . .
C85 C 1.5889(4) 0.1465(2) -0.06719(18) 0.0387(14) Uani 1 1 d . . . . .
H85 H 1.5836 0.1793 -0.0487 0.046 Uiso 1 1 calc R . . . .
C86 C 1.6658(5) 0.1160(2) -0.0576(2) 0.0552(18) Uani 1 1 d . . . . .
H86 H 1.7159 0.1279 -0.0336 0.066 Uiso 1 1 calc R . . . .
C87 C 1.6733(5) 0.0668(2) -0.0824(2) 0.0544(17) Uani 1 1 d . . . . .
H87 H 1.7264 0.0447 -0.0745 0.065 Uiso 1 1 calc R . . . .
C88 C 1.6025(4) 0.0501(2) -0.1191(2) 0.0427(15) Uani 1 1 d . . . . .
C89 C 1.6080(4) -0.0028(2) -0.1475(2) 0.0457(16) Uani 1 1 d . . . . .
C90 C 1.5663(5) -0.0436(2) -0.1273(2) 0.0514(17) Uani 1 1 d . . . . .
C91 C 1.5746(5) -0.0921(2) -0.1538(2) 0.0610(19) Uani 1 1 d . . . . .
H91 H 1.5477 -0.1204 -0.1412 0.073 Uiso 1 1 calc R . . . .
C92 C 1.6215(5) -0.0995(2) -0.1981(2) 0.0574(18) Uani 1 1 d . . . . .
H92 H 1.6273 -0.1329 -0.2155 0.069 Uiso 1 1 calc R . . . .
C93 C 1.6601(4) -0.0580(2) -0.2173(2) 0.0512(17) Uani 1 1 d . . . . .
H93 H 1.6901 -0.0637 -0.2481 0.061 Uiso 1 1 calc R . . . .
C94 C 1.6564(5) -0.0090(2) -0.1930(2) 0.0467(16) Uani 1 1 d . . . . .
C95 C 1.7003(5) 0.0337(2) -0.2145(2) 0.067(2) Uani 1 1 d . . . . .
H95 H 1.6763 0.0661 -0.1950 0.081 Uiso 1 1 calc R . . . .
C96 C 1.6685(5) 0.0349(2) -0.2663(2) 0.072(2) Uani 1 1 d . . . . .
H96A H 1.7014 0.0643 -0.2772 0.108 Uiso 1 1 calc R . . . .
H96B H 1.6918 0.0037 -0.2863 0.108 Uiso 1 1 calc R . . . .
H96C H 1.5920 0.0374 -0.2684 0.108 Uiso 1 1 calc R . . . .
C97 C 1.8237(5) 0.0308(3) -0.2082(3) 0.104(3) Uani 1 1 d . . . . .
H97A H 1.8576 0.0583 -0.2219 0.156 Uiso 1 1 calc R . . . .
H97B H 1.8411 0.0343 -0.1743 0.156 Uiso 1 1 calc R . . . .
H97C H 1.8487 -0.0020 -0.2246 0.156 Uiso 1 1 calc R . . . .
C98 C 1.4353(4) 0.16839(18) -0.11634(19) 0.0343(13) Uani 1 1 d . . . . .
C99 C 1.4468(4) 0.18979(19) -0.15785(19) 0.0384(14) Uani 1 1 d . . . . .
C100 C 1.3747(5) 0.2267(2) -0.1663(2) 0.0478(16) Uani 1 1 d . . . . .
H100 H 1.3815 0.2417 -0.1943 0.057 Uiso 1 1 calc R . . . .
C101 C 1.2943(5) 0.2420(2) -0.1353(2) 0.0486(16) Uani 1 1 d . . . . .
H101 H 1.2485 0.2683 -0.1409 0.058 Uiso 1 1 calc R . . . .
C102 C 1.2811(4) 0.2183(2) -0.0955(2) 0.0472(16) Uani 1 1 d . . . . .
H102 H 1.2239 0.2281 -0.0749 0.057 Uiso 1 1 calc R . . . .
C103 C 1.3482(4) 0.18077(19) -0.08485(19) 0.0376(14) Uani 1 1 d . . . . .
C104 C 1.3281(4) 0.1539(2) -0.04403(18) 0.0414(15) Uani 1 1 d . . . . .
H104 H 1.3978 0.1486 -0.0295 0.050 Uiso 1 1 calc R . . . .
C105 C 1.2795(5) 0.1020(2) -0.0596(2) 0.0560(17) Uani 1 1 d . . . . .
H10A H 1.2674 0.0854 -0.0318 0.084 Uiso 1 1 calc R . . . .
H10B H 1.2126 0.1056 -0.0757 0.084 Uiso 1 1 calc R . . . .
H10C H 1.3271 0.0813 -0.0815 0.084 Uiso 1 1 calc R . . . .
C106 C 1.2611(4) 0.1843(2) -0.0050(2) 0.0571(18) Uani 1 1 d . . . . .
H10G H 1.2508 0.1645 0.0209 0.086 Uiso 1 1 calc R . . . .
H10H H 1.2969 0.2164 0.0074 0.086 Uiso 1 1 calc R . . . .
H10I H 1.1928 0.1915 -0.0182 0.086 Uiso 1 1 calc R . . . .
C107 C 1.5352(5) 0.17600(19) -0.1939(2) 0.0454(16) Uani 1 1 d . . . . .
H107 H 1.5694 0.1447 -0.1861 0.054 Uiso 1 1 calc R . . . .
C108 C 1.6194(5) 0.2174(2) -0.1903(2) 0.068(2) Uani 1 1 d . . . . .
H10D H 1.6454 0.2249 -0.1575 0.102 Uiso 1 1 calc R . . . .
H10E H 1.6776 0.2057 -0.2116 0.102 Uiso 1 1 calc R . . . .
H10F H 1.5894 0.2481 -0.1994 0.102 Uiso 1 1 calc R . . . .
C109 C 1.4940(5) 0.1637(2) -0.2437(2) 0.069(2) Uani 1 1 d . . . . .
H10J H 1.4400 0.1371 -0.2453 0.104 Uiso 1 1 calc R . . . .
H10K H 1.4634 0.1942 -0.2531 0.104 Uiso 1 1 calc R . . . .
H10L H 1.5516 0.1518 -0.2652 0.104 Uiso 1 1 calc R . . . .
C110 C 1.5134(6) -0.0348(2) -0.0782(2) 0.066(2) Uani 1 1 d . . . . .
H110 H 1.5088 0.0026 -0.0673 0.080 Uiso 1 1 calc R . . . .
C111 C 1.4052(6) -0.0563(3) -0.0815(3) 0.103(3) Uani 1 1 d . . . . .
H11A H 1.3727 -0.0505 -0.0500 0.155 Uiso 1 1 calc R . . . .
H11B H 1.3637 -0.0398 -0.1036 0.155 Uiso 1 1 calc R . . . .
H11C H 1.4080 -0.0929 -0.0931 0.155 Uiso 1 1 calc R . . . .
C112 C 1.5826(7) -0.0579(3) -0.0424(2) 0.111(3) Uani 1 1 d . . . . .
H11D H 1.6530 -0.0427 -0.0414 0.167 Uiso 1 1 calc R . . . .
H11E H 1.5510 -0.0510 -0.0107 0.167 Uiso 1 1 calc R . . . .
H11F H 1.5874 -0.0947 -0.0524 0.167 Uiso 1 1 calc R . . . .
C113 C 1.1490(6) 0.0082(2) -0.42909(19) 0.0456(16) Uani 1 1 d . . . . .
C114 C 1.0475(6) 0.0220(2) -0.4143(2) 0.0532(18) Uani 1 1 d . . . . .
C115 C 1.0157(7) 0.0720(2) -0.4149(2) 0.075(2) Uani 1 1 d . . . . .
H115 H 0.9462 0.0819 -0.4059 0.089 Uiso 1 1 calc R . . . .
C116 C 1.0841(10) 0.1067(3) -0.4285(3) 0.107(4) Uani 1 1 d . . . . .
H116 H 1.0619 0.1405 -0.4291 0.128 Uiso 1 1 calc R . . . .
C117 C 1.1844(9) 0.0930(3) -0.4411(3) 0.099(4) Uani 1 1 d . . . . .
H117 H 1.2303 0.1179 -0.4504 0.119 Uiso 1 1 calc R . . . .
C118 C 1.2228(7) 0.0437(2) -0.4411(2) 0.070(2) Uani 1 1 d . . . . .
C119 C 1.3356(7) 0.0308(3) -0.4525(3) 0.087(3) Uani 1 1 d . . . . .
H119 H 1.3430 -0.0069 -0.4555 0.104 Uiso 1 1 calc R . . . .
C120 C 1.4084(6) 0.0556(3) -0.4122(3) 0.114(3) Uani 1 1 d . . . . .
H12J H 1.4814 0.0467 -0.4204 0.170 Uiso 1 1 calc R . . . .
H12K H 1.4008 0.0926 -0.4080 0.170 Uiso 1 1 calc R . . . .
H12L H 1.3897 0.0433 -0.3827 0.170 Uiso 1 1 calc R . . . .
C121 C 1.3699(7) 0.0466(4) -0.4993(3) 0.143(4) Uani 1 1 d . . . . .
H12G H 1.4435 0.0375 -0.5053 0.214 Uiso 1 1 calc R . . . .
H12H H 1.3261 0.0291 -0.5252 0.214 Uiso 1 1 calc R . . . .
H12I H 1.3621 0.0834 -0.4974 0.214 Uiso 1 1 calc R . . . .
C122 C 0.9710(5) -0.0145(2) -0.3977(2) 0.0589(19) Uani 1 1 d . . . . .
H122 H 1.0073 -0.0479 -0.3999 0.071 Uiso 1 1 calc R . . . .
C123 C 0.8734(6) -0.0233(3) -0.4287(3) 0.089(2) Uani 1 1 d . . . . .
H12A H 0.8265 -0.0473 -0.4163 0.133 Uiso 1 1 calc R . . . .
H12B H 0.8372 0.0090 -0.4286 0.133 Uiso 1 1 calc R . . . .
H12C H 0.8937 -0.0373 -0.4613 0.133 Uiso 1 1 calc R . . . .
C124 C 0.9429(6) 0.0017(3) -0.3459(2) 0.090(3) Uani 1 1 d . . . . .
H12D H 0.8930 -0.0227 -0.3361 0.135 Uiso 1 1 calc R . . . .
H12E H 1.0065 0.0030 -0.3263 0.135 Uiso 1 1 calc R . . . .
H12F H 0.9110 0.0354 -0.3418 0.135 Uiso 1 1 calc R . . . .
C5SB C 1.145(4) -0.0087(18) -0.1536(18) 0.077(2) Uani 0.169(5) 1 d . U P A 2
H5SC H 1.1874 0.0178 -0.1338 0.093 Uiso 0.169(5) 1 calc R . P A 2
H5SD H 1.0876 -0.0175 -0.1328 0.093 Uiso 0.169(5) 1 calc R . P A 2
C6SB C 1.087(4) 0.0204(18) -0.1921(18) 0.091(3) Uani 0.169(5) 1 d . U P A 2
H6SD H 1.0233 0.0019 -0.2037 0.136 Uiso 0.169(5) 1 calc GR . P A 2
H6SE H 1.1347 0.0222 -0.2188 0.136 Uiso 0.169(5) 1 calc GR . P A 2
H6SF H 1.0693 0.0549 -0.1771 0.136 Uiso 0.169(5) 1 calc GR . P A 2
C7SB C 1.140(6) -0.101(2) -0.150(3) 0.067(2) Uani 0.169(5) 1 d . U P A 2
H7SA H 1.1183 -0.0974 -0.1159 0.081 Uiso 0.169(5) 1 calc R . P A 2
H7SB H 1.0765 -0.1072 -0.1698 0.081 Uiso 0.169(5) 1 calc R . P A 2
C8SB C 1.215(4) -0.145(2) -0.161(3) 0.053(2) Uani 0.169(5) 1 d . U P A 2
H8SA H 1.1845 -0.1704 -0.1857 0.080 Uiso 0.169(5) 1 calc GR . P A 2
H8SB H 1.2290 -0.1595 -0.1324 0.080 Uiso 0.169(5) 1 calc GR . P A 2
H8SC H 1.2814 -0.1321 -0.1727 0.080 Uiso 0.169(5) 1 calc GR . P A 2
F7 F 0.5727(2) 0.19834(12) 0.13666(11) 0.0483(9) Uani 1 1 d . . . . .
F8 F 0.4401(3) 0.19310(13) 0.08948(11) 0.0656(11) Uani 1 1 d . . . . .
F9 F 0.4734(3) 0.26198(13) 0.13580(11) 0.0600(10) Uani 1 1 d . . . . .
F13 F 0.5590(2) 0.27466(12) -0.07994(10) 0.0489(8) Uani 1 1 d . . . . .
F14 F 0.5869(2) 0.34906(11) -0.04141(10) 0.0437(8) Uani 1 1 d . . . . .
F15 F 0.4419(2) 0.30933(12) -0.03254(11) 0.0504(9) Uani 1 1 d . . . . .
F19 F 1.1802(3) 0.33211(14) -0.06628(12) 0.0795(13) Uani 1 1 d . . . . .
F20 F 1.2075(3) 0.40785(13) -0.03175(15) 0.0866(14) Uani 1 1 d . . . . .
F21 F 1.2496(3) 0.34667(15) -0.00056(14) 0.0823(12) Uani 1 1 d . . . . .
F0AB F 1.2405(10) 0.2031(5) 0.1467(6) 0.063(3) Uani 0.412(16) 1 d . U P E 2
F1AB F 1.1420(14) 0.1645(6) 0.1904(4) 0.048(3) Uani 0.412(16) 1 d . U P E 2
F2AB F 1.1442(12) 0.1408(5) 0.1150(4) 0.054(3) Uani 0.412(16) 1 d . U P E 2
F4A F 0.7710(10) 0.2988(8) 0.2152(5) 0.056(3) Uani 0.307(14) 1 d . U P F 2
F5A F 0.8849(14) 0.3560(6) 0.2180(7) 0.049(3) Uani 0.307(14) 1 d . U P F 2
F6A F 0.9009(14) 0.2929(7) 0.2593(6) 0.051(4) Uani 0.307(14) 1 d . U P F 2
F10A F 0.9049(13) 0.4942(5) 0.0430(6) 0.074(4) Uani 0.348(8) 1 d . U P G 2
F11A F 0.7649(10) 0.4492(4) 0.0155(5) 0.076(3) Uani 0.348(8) 1 d . U P G 2
F12A F 0.8162(10) 0.4545(5) 0.0890(5) 0.059(3) Uani 0.348(8) 1 d . U P G 2
F16A F 1.0488(11) 0.0572(5) -0.0034(7) 0.080(4) Uani 0.385(15) 1 d . U P D 2
F17A F 0.8905(14) 0.0578(7) 0.0210(6) 0.071(3) Uani 0.385(15) 1 d . U P D 2
F18A F 0.9211(13) 0.0298(6) -0.0517(6) 0.066(3) Uani 0.385(15) 1 d . U P D 2
F22A F 0.9397(13) 0.2247(4) -0.1479(4) 0.066(3) Uani 0.430(14) 1 d . U P C 2
F23A F 1.0429(12) 0.1573(5) -0.1545(5) 0.075(3) Uani 0.430(14) 1 d . U P C 2
F24A F 0.8733(11) 0.1519(6) -0.1633(4) 0.089(3) Uani 0.430(14) 1 d . U P C 2
C157 C 0.7568(4) 0.25883(16) 0.03885(16) 0.0217(11) Uani 1 1 d . . . . .
C158 C 0.6931(4) 0.23942(16) 0.07195(16) 0.0238(12) Uani 1 1 d . . . . .
H158 H 0.7255 0.2248 0.0965 0.029 Uiso 1 1 calc R . . . .
C159 C 0.5841(4) 0.24090(16) 0.07003(16) 0.0220(11) Uani 1 1 d . . . . .
C160 C 0.5340(4) 0.26155(16) 0.03497(16) 0.0240(12) Uani 1 1 d . . . . .
H160 H 0.4596 0.2630 0.0339 0.029 Uiso 1 1 calc R . . . .
C161 C 0.5947(4) 0.28024(17) 0.00127(17) 0.0243(12) Uani 1 1 d . . . . .
C162 C 0.7030(4) 0.27840(17) 0.00351(16) 0.0244(12) Uani 1 1 d . . . . .
H162 H 0.7426 0.2912 -0.0203 0.029 Uiso 1 1 calc R . . . .
C163 C 0.5466(4) 0.3036(2) -0.0378(2) 0.0355(14) Uani 1 1 d . . . . .
C164 C 0.5185(4) 0.2233(2) 0.10738(19) 0.0354(14) Uani 1 1 d . . . . .
C165 C 0.9350(3) 0.25221(16) 0.09005(17) 0.0217(11) Uani 1 1 d . . . . .
C166 C 0.8935(3) 0.27978(17) 0.13175(17) 0.0229(11) Uani 1 1 d . . . . .
H166 H 0.8370 0.3021 0.1290 0.027 Uiso 1 1 calc R . . . .
C167 C 0.9306(3) 0.27606(17) 0.17653(17) 0.0227(11) Uani 1 1 d . . . . .
C168 C 1.0131(4) 0.24364(17) 0.18224(18) 0.0271(12) Uani 1 1 d . . . . .
H168 H 1.0367 0.2394 0.2130 0.033 Uiso 1 1 calc R . . . .
C169 C 1.0595(4) 0.21785(18) 0.14192(17) 0.0268(12) Uani 1 1 d . . . . .
C170 C 1.0222(4) 0.22223(17) 0.09742(17) 0.0258(12) Uani 1 1 d . . . . .
H170 H 1.0567 0.2042 0.0705 0.031 Uiso 1 1 calc R . . . .
C171 C 1.1498(5) 0.1829(2) 0.1475(2) 0.0421(12) Uani 1 1 d . U . . .
C172 C 0.8771(4) 0.3033(2) 0.21883(19) 0.0389(12) Uani 1 1 d . U . . .
C173 C 0.9143(3) 0.21001(17) -0.00277(17) 0.0228(11) Uani 1 1 d . . . . .
C174 C 0.9186(4) 0.16064(18) 0.00689(18) 0.0321(13) Uani 1 1 d . . . . .
H174 H 0.9069 0.1551 0.0386 0.038 Uiso 1 1 calc R . . . .
C175 C 0.9391(4) 0.11903(18) -0.0274(2) 0.0350(14) Uani 1 1 d . . . . .
C176 C 0.9503(4) 0.12453(18) -0.07414(19) 0.0339(13) Uani 1 1 d . . . . .
H176 H 0.9626 0.0960 -0.0979 0.041 Uiso 1 1 calc R . . . .
C177 C 0.9432(4) 0.17280(19) -0.08593(17) 0.0293(12) Uani 1 1 d . . . . .
C178 C 0.9267(3) 0.21445(18) -0.05086(16) 0.0243(12) Uani 1 1 d . . . . .
H178 H 0.9238 0.2472 -0.0598 0.029 Uiso 1 1 calc R . . . .
C179 C 0.9474(6) 0.0681(2) -0.0125(3) 0.0639(15) Uani 1 1 d . U . . .
C180 C 0.9539(6) 0.1796(2) -0.1361(2) 0.0572(15) Uani 1 1 d . U . . .
C181 C 0.9305(4) 0.31253(16) 0.02653(16) 0.0209(11) Uani 1 1 d . . . . .
C182 C 0.8780(4) 0.35818(17) 0.03918(16) 0.0257(12) Uani 1 1 d . . . . .
H182 H 0.8124 0.3578 0.0549 0.031 Uiso 1 1 calc R . . . .
C183 C 0.9173(4) 0.40426(18) 0.02978(18) 0.0317(13) Uani 1 1 d . . . . .
C184 C 1.0130(4) 0.40699(18) 0.00787(18) 0.0338(13) Uani 1 1 d . . . . .
H184 H 1.0394 0.4384 0.0008 0.041 Uiso 1 1 calc R . . . .
C185 C 1.0696(4) 0.36266(18) -0.00362(17) 0.0267(12) Uani 1 1 d . . . . .
C186 C 1.0287(4) 0.31694(18) 0.00533(16) 0.0248(12) Uani 1 1 d . . . . .
H186 H 1.0691 0.2871 -0.0033 0.030 Uiso 1 1 calc R . . . .
C187 C 1.1728(4) 0.3640(2) -0.0277(2) 0.0406(15) Uani 1 1 d . . . . .
C188 C 0.8558(5) 0.4514(2) 0.0418(3) 0.0548(14) Uani 1 1 d . U . . .
B2 B 0.8859(4) 0.2577(2) 0.0380(2) 0.0242(14) Uani 1 1 d . . . . .
F28 F 1.4555(2) 0.19011(15) -0.46173(13) 0.0838(13) Uani 1 1 d . . . . .
F29 F 1.4525(2) 0.26474(12) -0.42130(13) 0.0659(11) Uani 1 1 d . . . . .
F30 F 1.4095(2) 0.20180(14) -0.38966(14) 0.0717(11) Uani 1 1 d . . . . .
F31 F 1.0552(4) 0.11740(13) -0.28161(16) 0.0956(15) Uani 1 1 d . . . . .
F32 F 1.2017(4) 0.12444(15) -0.31256(13) 0.1046(17) Uani 1 1 d . . . . .
F33 F 1.1876(3) 0.13880(12) -0.23793(12) 0.0713(11) Uani 1 1 d . . . . .
F34 F 1.2202(2) 0.34060(12) -0.19413(11) 0.0589(10) Uani 1 1 d . . . . .
F35 F 1.0822(2) 0.31530(12) -0.16244(10) 0.0494(9) Uani 1 1 d . . . . .
F36 F 1.0724(3) 0.37185(12) -0.20737(12) 0.0725(11) Uani 1 1 d . . . . .
F40 F 0.6338(3) 0.26401(12) -0.50508(12) 0.0648(10) Uani 1 1 d . . . . .
F41 F 0.7532(3) 0.3199(2) -0.49953(17) 0.129(2) Uani 1 1 d . . . . .
F42 F 0.6284(3) 0.32799(13) -0.45293(14) 0.0823(13) Uani 1 1 d . . . . .
F43 F 0.7962(3) 0.44327(16) -0.32756(15) 0.0991(16) Uani 1 1 d . . . . .
F44 F 0.9012(4) 0.50423(14) -0.30896(17) 0.1168(18) Uani 1 1 d . . . . .
F45 F 0.8890(3) 0.44785(16) -0.26615(14) 0.1006(16) Uani 1 1 d . . . . .
F46 F 1.3137(3) 0.41482(17) -0.40594(14) 0.0807(13) Uani 1 1 d . . . . .
F47 F 1.2106(3) 0.46144(13) -0.43689(13) 0.0751(12) Uani 1 1 d . . . . .
F25A F 1.1807(12) 0.2215(7) -0.5850(5) 0.072(4) Uani 0.310(9) 1 d . U P B 2
F26A F 1.1097(14) 0.1562(5) -0.5662(5) 0.072(4) Uani 0.310(9) 1 d . U P B 2
F27A F 1.0199(10) 0.2236(6) -0.5630(5) 0.058(3) Uani 0.310(9) 1 d . U P B 2
F37B F 0.7552(8) 0.1494(4) -0.3322(3) 0.051(2) Uani 0.5 1 d . U P I 2
F38B F 0.7366(9) 0.1129(3) -0.4058(4) 0.058(2) Uani 0.5 1 d . U P I 2
F39B F 0.6111(7) 0.1595(4) -0.3697(4) 0.046(2) Uani 0.5 1 d . U P I 2
F48A F 1.2935(18) 0.4734(8) -0.3611(5) 0.065(6) Uani 0.50(4) 1 d . . P H 2
C125 C 1.0397(4) 0.34180(19) -0.37456(17) 0.0320(13) Uani 1 1 d . . . . .
C126 C 1.1262(4) 0.36768(19) -0.38902(17) 0.0336(13) Uani 1 1 d . . . . .
H126 H 1.1790 0.3488 -0.4073 0.040 Uiso 1 1 calc R . . . .
C127 C 1.1384(5) 0.4195(2) -0.37798(18) 0.0412(15) Uani 1 1 d . . . . .
C128 C 1.0626(5) 0.4489(2) -0.35210(19) 0.0458(16) Uani 1 1 d . . . . .
H128 H 1.0717 0.4846 -0.3438 0.055 Uiso 1 1 calc R . . . .
C129 C 0.9743(5) 0.4251(2) -0.33880(19) 0.0435(15) Uani 1 1 d . . . . .
C130 C 0.9620(4) 0.37279(19) -0.34990(18) 0.0376(14) Uani 1 1 d . . . . .
H130 H 0.8994 0.3574 -0.3406 0.045 Uiso 1 1 calc R . . . .
C131 C 1.2317(7) 0.4455(3) -0.3960(2) 0.065(2) Uani 1 1 d . . . . .
C132 C 0.8903(6) 0.4544(3) -0.3102(3) 0.064(2) Uani 1 1 d . . . . .
C133 C 1.1120(4) 0.25404(17) -0.42082(17) 0.0266(12) Uani 1 1 d . . . . .
C134 C 1.2182(4) 0.24668(17) -0.41008(18) 0.0297(13) Uani 1 1 d . . . . .
H134 H 1.2418 0.2555 -0.3782 0.036 Uiso 1 1 calc R . . . .
C135 C 1.2893(4) 0.22688(18) -0.44474(18) 0.0274(12) Uani 1 1 d . . . . .
C136 C 1.2592(4) 0.21342(18) -0.49120(19) 0.0333(13) Uani 1 1 d . . . . .
H136 H 1.3084 0.1998 -0.5147 0.040 Uiso 1 1 calc R . . . .
C137 C 1.1552(4) 0.22012(18) -0.50336(18) 0.0305(13) Uani 1 1 d . . . . .
C138 C 1.0841(4) 0.24011(17) -0.46855(18) 0.0313(13) Uani 1 1 d . . . . .
H138 H 1.0134 0.2445 -0.4777 0.038 Uiso 1 1 calc R . . . .
C139 C 1.1221(5) 0.2066(3) -0.5529(2) 0.0519(14) Uani 1 1 d . U . . .
C140 C 1.4008(4) 0.2211(2) -0.4301(2) 0.0418(15) Uani 1 1 d . . . . .
C141 C 1.0664(4) 0.26398(19) -0.32848(18) 0.0299(13) Uani 1 1 d . . . . .
C142 C 1.0775(4) 0.3001(2) -0.28693(18) 0.0335(13) Uani 1 1 d . . . . .
H142 H 1.0638 0.3347 -0.2886 0.040 Uiso 1 1 calc R . . . .
C143 C 1.1073(4) 0.28718(19) -0.24441(19) 0.0325(13) Uani 1 1 d . . . . .
C144 C 1.1289(4) 0.2376(2) -0.24032(18) 0.0355(14) Uani 1 1 d . . . . .
H144 H 1.1498 0.2289 -0.2106 0.043 Uiso 1 1 calc R . . . .
C145 C 1.1199(4) 0.20045(19) -0.28008(19) 0.0337(13) Uani 1 1 d . . . . .
C146 C 1.0897(4) 0.2142(2) -0.32323(18) 0.0322(13) Uani 1 1 d . . . . .
H146 H 1.0848 0.1885 -0.3503 0.039 Uiso 1 1 calc R . . . .
C147 C 1.1422(6) 0.1467(3) -0.2780(2) 0.0557(18) Uani 1 1 d . . . . .
C148 C 1.1215(5) 0.3273(2) -0.2018(2) 0.0462(16) Uani 1 1 d . . . . .
C149 C 0.9111(4) 0.26051(17) -0.39429(17) 0.0256(12) Uani 1 1 d . . . . .
C150 C 0.8533(4) 0.28391(18) -0.42612(17) 0.0301(13) Uani 1 1 d . . . . .
H150 H 0.8829 0.3124 -0.4376 0.036 Uiso 1 1 calc R . . . .
C151 C 0.7536(4) 0.26699(19) -0.44171(18) 0.0306(13) Uani 1 1 d . . . . .
C152 C 0.7078(4) 0.22579(19) -0.42546(18) 0.0349(14) Uani 1 1 d . . . . .
H152 H 0.6400 0.2139 -0.4361 0.042 Uiso 1 1 calc R . . . .
C153 C 0.7627(4) 0.20233(18) -0.39339(18) 0.0296(12) Uani 1 1 d . . . . .
C154 C 0.8626(4) 0.21915(18) -0.37785(17) 0.0296(13) Uani 1 1 d . . . . .
H154 H 0.8986 0.2023 -0.3557 0.036 Uiso 1 1 calc R . . . .
C155 C 0.7146(5) 0.1574(2) -0.3758(2) 0.0487(13) Uani 1 1 d . U . . .
C156 C 0.6949(5) 0.2942(2) -0.4749(2) 0.0460(16) Uani 1 1 d . . . . .
B1 B 1.0316(4) 0.2800(2) -0.3795(2) 0.0300(15) Uani 1 1 d . . . . .
C7S C 1.1255(11) -0.0897(4) -0.1518(6) 0.067(2) Uani 0.831(5) 1 d . U P A 1
H7SC H 1.0504 -0.0967 -0.1594 0.081 Uiso 0.831(5) 1 calc R . P A 1
H7SD H 1.1304 -0.0693 -0.1196 0.081 Uiso 0.831(5) 1 calc R . P A 1
F39A F 0.6209(14) 0.1443(7) -0.3938(7) 0.046(4) Uani 0.25 1 d . U P I 1
F39C F 0.6294(14) 0.1738(7) -0.3498(7) 0.057(4) Uani 0.25 1 d . U P I 3
F0AA F 1.2353(6) 0.2103(4) 0.1703(4) 0.051(2) Uani 0.588(16) 1 d . U P E 1
F37A F 0.7113(16) 0.1650(8) -0.3278(7) 0.065(4) Uani 0.25 1 d . U P I 1
F1AA F 1.1273(9) 0.1496(4) 0.1746(4) 0.059(3) Uani 0.588(16) 1 d . U P E 1
F37C F 0.7756(15) 0.1325(7) -0.3511(8) 0.053(4) Uani 0.25 1 d . U P I 3
F2AA F 1.1915(8) 0.1606(4) 0.1076(2) 0.058(2) Uani 0.588(16) 1 d . U P E 1
C5S C 1.1032(7) -0.0207(3) -0.1959(3) 0.077(2) Uani 0.831(5) 1 d D U P A 1
H5SA H 1.1249 -0.0097 -0.2260 0.093 Uiso 0.831(5) 1 calc R . P A 1
H5SB H 1.0286 -0.0315 -0.1986 0.093 Uiso 0.831(5) 1 calc R . P A 1
F4 F 0.7927(5) 0.2764(3) 0.2305(3) 0.063(2) Uani 0.693(14) 1 d . U P F 1
F5 F 0.8380(7) 0.3475(3) 0.2135(3) 0.054(2) Uani 0.693(14) 1 d . U P F 1
F6 F 0.9370(6) 0.3118(3) 0.2578(2) 0.054(2) Uani 0.693(14) 1 d . U P F 1
F10 F 0.9166(7) 0.4896(3) 0.0684(3) 0.076(2) Uani 0.652(8) 1 d . U P G 1
F38A F 0.7721(13) 0.1158(7) -0.3873(8) 0.051(4) Uani 0.25 1 d . U P I 1
F11 F 0.8367(6) 0.4739(2) 0.0039(2) 0.071(2) Uani 0.652(8) 1 d . U P G 1
F48B F 1.232(2) 0.4952(7) -0.3722(5) 0.072(7) Uani 0.50(4) 1 d . . P H 1
F12 F 0.7721(6) 0.4492(3) 0.0646(3) 0.080(2) Uani 0.652(8) 1 d . U P G 1
F38C F 0.6788(17) 0.1213(7) -0.4129(6) 0.061(4) Uani 0.25 1 d . U P I 3
F16 F 1.0125(9) 0.0678(3) 0.0252(4) 0.082(3) Uani 0.615(15) 1 d . U P D 1
O2S O 1.1705(4) -0.0630(2) -0.1852(2) 0.0615(16) Uani 0.831(5) 1 d . U P A 1
F17 F 0.8528(8) 0.0546(4) 0.0052(4) 0.071(2) Uani 0.615(15) 1 d . U P D 1
C6S C 1.1178(8) 0.0197(3) -0.1568(3) 0.091(3) Uani 0.831(5) 1 d D U P A 1
H6SA H 1.0843 0.0505 -0.1641 0.136 Uiso 0.831(5) 1 calc GR . P A 1
H6SB H 1.1931 0.0262 -0.1514 0.136 Uiso 0.831(5) 1 calc GR . P A 1
H6SC H 1.0861 0.0101 -0.1282 0.136 Uiso 0.831(5) 1 calc GR . P A 1
F18 F 0.9710(11) 0.0314(4) -0.0461(4) 0.082(3) Uani 0.615(15) 1 d . U P D 1
C8S C 1.1835(7) -0.1390(4) -0.1529(4) 0.053(2) Uani 0.831(5) 1 d . U P A 1
H8SD H 1.1873 -0.1566 -0.1858 0.080 Uiso 0.831(5) 1 calc GR . P A 1
H8SE H 1.1462 -0.1605 -0.1334 0.080 Uiso 0.831(5) 1 calc GR . P A 1
H8SF H 1.2546 -0.1319 -0.1404 0.080 Uiso 0.831(5) 1 calc GR . P A 1
F22 F 1.0041(10) 0.2245(3) -0.1404(3) 0.066(3) Uani 0.570(14) 1 d . U P C 1
F23 F 0.9968(9) 0.1437(3) -0.1652(3) 0.066(3) Uani 0.570(14) 1 d . U P C 1
F24 F 0.8589(7) 0.1834(5) -0.1560(3) 0.082(3) Uani 0.570(14) 1 d . U P C 1
F25 F 1.1807(6) 0.1709(3) -0.57841(19) 0.074(2) Uani 0.690(9) 1 d . U P B 1
F26 F 1.0247(5) 0.1911(4) -0.5583(2) 0.081(2) Uani 0.690(9) 1 d . U P B 1
F27 F 1.1329(6) 0.2465(3) -0.5773(2) 0.073(2) Uani 0.690(9) 1 d . U P B 1

loop_
_atom_site_aniso_label
_atom_site_aniso_U_11
_atom_site_aniso_U_22
_atom_site_aniso_U_33
_atom_site_aniso_U_23
_atom_site_aniso_U_13
_atom_site_aniso_U_12
Tl1 0.03536(13) 0.02843(12) 0.03711(14) 0.00260(10) 0.00138(10) 0.00578(10)
Pd1 0.0402(3) 0.0230(2) 0.0252(2) 0.00883(18) 0.00472(19) 0.00075(19)
O1S 0.033(2) 0.048(2) 0.051(3) -0.009(2) -0.005(2) 0.0060(19)
N1 0.027(2) 0.022(2) 0.022(2) 0.001(2) 0.0003(19) 0.0019(19)
N2 0.029(3) 0.017(2) 0.025(2) 0.0056(19) 0.0033(19) 0.0072(19)
C1 0.030(3) 0.029(3) 0.022(3) 0.005(2) 0.004(2) 0.001(2)
C1S 0.064(5) 0.071(5) 0.069(5) -0.012(4) -0.018(4) 0.010(4)
C2 0.037(3) 0.018(3) 0.025(3) 0.002(2) 0.002(2) 0.006(2)
C2S 0.089(7) 0.096(6) 0.116(7) 0.000(6) 0.022(5) 0.018(5)
C3S 0.034(4) 0.047(4) 0.050(4) -0.005(3) -0.002(3) -0.014(3)
C4S 0.053(4) 0.039(4) 0.063(4) -0.006(3) -0.002(3) -0.002(3)
C5 0.026(3) 0.025(3) 0.017(3) 0.007(2) -0.001(2) -0.007(2)
C6 0.026(3) 0.021(3) 0.030(3) 0.008(2) -0.002(2) -0.001(2)
C7 0.042(4) 0.020(3) 0.041(4) 0.011(3) -0.007(3) 0.001(3)
C8 0.056(4) 0.035(3) 0.030(3) 0.018(3) -0.005(3) -0.005(3)
C9 0.052(4) 0.035(3) 0.025(3) 0.010(3) 0.000(3) -0.007(3)
C10 0.030(3) 0.023(3) 0.028(3) 0.006(2) -0.001(2) -0.007(2)
C11 0.035(3) 0.025(3) 0.015(3) 0.003(2) 0.003(2) 0.000(2)
C12 0.028(3) 0.038(3) 0.028(3) 0.001(3) 0.011(2) -0.004(3)
C13 0.032(3) 0.043(3) 0.031(3) -0.002(3) 0.005(3) -0.002(3)
C14 0.044(4) 0.038(3) 0.030(3) 0.005(3) 0.002(3) 0.011(3)
C15 0.045(4) 0.030(3) 0.028(3) 0.006(3) 0.000(3) -0.005(3)
C16 0.037(3) 0.027(3) 0.021(3) 0.006(2) -0.005(2) -0.002(3)
C17 0.042(4) 0.024(3) 0.043(4) 0.009(3) -0.009(3) -0.005(3)
C18 0.051(4) 0.050(4) 0.046(4) 0.002(3) -0.018(3) -0.008(3)
C19 0.039(4) 0.036(3) 0.048(4) 0.001(3) -0.003(3) -0.010(3)
C20 0.034(4) 0.038(3) 0.053(4) -0.006(3) 0.013(3) -0.006(3)
C21 0.061(5) 0.061(4) 0.061(5) -0.020(4) 0.009(4) -0.025(4)
C22 0.050(4) 0.043(4) 0.064(4) 0.004(3) 0.016(3) -0.011(3)
C23 0.029(3) 0.021(3) 0.031(3) 0.008(2) -0.001(2) 0.007(2)
C24 0.028(3) 0.025(3) 0.032(3) 0.002(2) -0.002(3) 0.002(2)
C25 0.027(3) 0.034(3) 0.044(4) 0.002(3) 0.008(3) 0.003(3)
C26 0.040(4) 0.033(3) 0.032(3) 0.003(3) 0.000(3) 0.020(3)
C27 0.031(3) 0.033(3) 0.039(4) -0.004(3) -0.008(3) 0.012(3)
C28 0.023(3) 0.025(3) 0.036(3) 0.004(3) -0.001(3) 0.009(2)
C29 0.032(3) 0.041(3) 0.033(3) -0.010(3) -0.001(3) 0.004(3)
C30 0.042(4) 0.050(4) 0.073(5) 0.008(3) 0.007(3) 0.001(3)
C31 0.031(4) 0.054(4) 0.084(5) -0.002(4) -0.023(3) 0.006(3)
C32 0.040(4) 0.053(4) 0.038(4) 0.000(3) 0.003(3) -0.011(3)
C33 0.149(8) 0.075(5) 0.077(6) -0.007(5) -0.033(5) -0.062(5)
C34 0.053(5) 0.118(6) 0.060(5) 0.004(4) -0.015(4) -0.010(4)
C35 0.022(3) 0.025(3) 0.017(3) 0.006(2) -0.001(2) -0.002(2)
C36 0.020(3) 0.020(3) 0.028(3) 0.004(2) -0.002(2) 0.000(2)
C37 0.021(3) 0.027(3) 0.027(3) 0.002(2) 0.002(2) 0.003(2)
C38 0.019(3) 0.027(3) 0.026(3) 0.008(2) 0.000(2) -0.004(2)
C39 0.026(3) 0.016(3) 0.027(3) 0.006(2) -0.005(2) 0.000(2)
C40 0.025(3) 0.015(2) 0.020(3) 0.006(2) -0.003(2) 0.000(2)
C41 0.039(3) 0.016(3) 0.022(3) 0.008(2) 0.006(2) 0.000(2)
C42 0.052(4) 0.023(3) 0.028(3) 0.006(3) 0.002(3) 0.004(3)
C43 0.074(5) 0.032(3) 0.028(3) -0.001(3) 0.009(3) 0.011(3)
C44 0.052(4) 0.032(3) 0.045(4) -0.004(3) 0.024(3) 0.007(3)
C45 0.037(3) 0.026(3) 0.048(4) 0.002(3) 0.011(3) 0.002(3)
C46 0.033(3) 0.020(3) 0.034(3) 0.006(2) 0.011(3) 0.004(2)
C47 0.022(3) 0.038(3) 0.032(3) 0.004(3) 0.006(2) 0.009(3)
C48 0.056(4) 0.043(4) 0.054(4) 0.005(3) -0.011(3) 0.003(3)
C49 0.035(3) 0.057(4) 0.043(4) 0.012(3) 0.001(3) 0.006(3)
C50 0.066(4) 0.032(3) 0.021(3) -0.002(3) -0.007(3) 0.003(3)
C51 0.092(5) 0.059(4) 0.049(4) 0.021(4) -0.021(4) -0.004(4)
C52 0.063(5) 0.060(4) 0.051(4) 0.010(3) -0.011(3) 0.009(4)
C53 0.020(3) 0.023(3) 0.046(4) 0.009(3) 0.016(3) 0.005(2)
C54 0.032(3) 0.023(3) 0.054(4) -0.002(3) 0.025(3) -0.005(3)
C55 0.053(4) 0.029(4) 0.084(5) -0.007(3) 0.035(4) -0.005(3)
C56 0.048(5) 0.023(4) 0.146(8) 0.017(4) 0.049(5) 0.002(3)
C57 0.029(4) 0.041(4) 0.138(7) 0.051(4) 0.024(4) 0.014(3)
C58 0.028(3) 0.041(4) 0.073(5) 0.023(3) 0.009(3) 0.003(3)
C59 0.045(4) 0.062(4) 0.087(5) 0.040(4) -0.015(4) 0.012(4)
C60 0.117(7) 0.162(9) 0.107(7) 0.085(7) -0.064(6) -0.042(6)
C61 0.052(5) 0.077(5) 0.166(8) 0.031(5) -0.016(5) -0.018(4)
C62 0.051(4) 0.033(3) 0.040(4) -0.005(3) 0.008(3) -0.016(3)
C63 0.055(4) 0.053(4) 0.040(4) -0.001(3) 0.011(3) 0.007(3)
C64 0.061(5) 0.091(5) 0.048(4) -0.025(4) 0.022(4) -0.040(4)
Tl2 0.0403(4) 0.0252(3) 0.0523(2) 0.0087(2) 0.0000(2) 0.0008(3)
Tl2A 0.0403(4) 0.0252(3) 0.0523(2) 0.0087(2) 0.0000(2) 0.0008(3)
Pd2 0.0451(3) 0.0300(2) 0.0265(2) 0.00012(19) -0.0096(2) 0.0040(2)
O2SB 0.050(3) 0.051(3) 0.088(4) 0.026(3) 0.002(3) 0.003(2)
N3 0.043(3) 0.018(2) 0.022(3) -0.001(2) -0.003(2) 0.009(2)
N4 0.040(3) 0.025(2) 0.027(3) 0.004(2) -0.002(2) 0.006(2)
C3 0.043(4) 0.025(3) 0.028(3) 0.003(3) 0.003(3) 0.009(3)
C4 0.044(4) 0.027(3) 0.034(3) 0.006(3) -0.001(3) 0.007(3)
C65 0.036(3) 0.033(3) 0.019(3) -0.002(3) 0.000(2) 0.006(3)
C66 0.053(4) 0.033(3) 0.023(3) 0.001(3) 0.000(3) 0.000(3)
C67 0.071(4) 0.044(4) 0.022(3) 0.001(3) -0.007(3) 0.005(3)
C68 0.067(4) 0.037(4) 0.032(4) -0.011(3) -0.002(3) 0.009(3)
C69 0.055(4) 0.035(3) 0.032(3) -0.006(3) 0.001(3) 0.010(3)
C70 0.034(3) 0.030(3) 0.028(3) -0.001(3) 0.003(3) 0.004(3)
C71 0.042(4) 0.021(3) 0.033(3) -0.003(3) -0.004(3) 0.010(3)
C72 0.041(4) 0.018(3) 0.048(4) 0.004(3) -0.012(3) 0.002(3)
C73 0.063(5) 0.035(3) 0.054(4) 0.016(3) -0.010(3) -0.007(3)
C74 0.069(5) 0.022(3) 0.080(5) 0.011(3) -0.029(4) 0.015(3)
C75 0.044(4) 0.041(4) 0.079(5) -0.001(4) -0.015(4) 0.010(3)
C76 0.043(4) 0.034(3) 0.046(4) -0.002(3) -0.006(3) 0.008(3)
C77 0.038(4) 0.053(4) 0.057(4) -0.009(3) 0.012(3) 0.008(3)
C78 0.078(6) 0.092(6) 0.082(6) -0.010(5) 0.033(5) 0.025(5)
C79 0.060(5) 0.095(6) 0.079(5) -0.006(4) 0.020(4) -0.020(4)
C80 0.048(4) 0.049(4) 0.037(4) 0.013(3) -0.007(3) -0.006(3)
C81 0.048(5) 0.162(9) 0.124(7) -0.053(7) 0.001(5) 0.000(5)
C82 0.078(6) 0.067(5) 0.148(8) 0.043(5) -0.043(5) -0.037(4)
C83 0.032(3) 0.015(3) 0.033(3) 0.001(2) -0.007(3) 0.004(2)
C84 0.029(3) 0.035(3) 0.039(3) 0.001(3) 0.001(3) 0.003(3)
C85 0.040(4) 0.035(3) 0.037(3) -0.006(3) -0.020(3) 0.009(3)
C86 0.042(4) 0.047(4) 0.064(5) -0.026(3) -0.018(3) -0.001(3)
C87 0.052(4) 0.048(4) 0.062(4) 0.007(3) -0.023(3) 0.000(3)
C88 0.048(4) 0.034(3) 0.045(4) 0.002(3) -0.001(3) -0.003(3)
C89 0.045(4) 0.033(3) 0.055(4) -0.003(3) -0.017(3) 0.009(3)
C90 0.073(5) 0.023(3) 0.058(4) 0.004(3) -0.017(4) 0.011(3)
C91 0.081(5) 0.037(4) 0.066(5) 0.012(4) -0.005(4) 0.008(4)
C92 0.060(5) 0.043(4) 0.065(5) -0.004(4) -0.013(4) 0.015(3)
C93 0.045(4) 0.043(4) 0.064(5) 0.000(3) 0.000(3) 0.014(3)
C94 0.053(4) 0.039(4) 0.047(4) 0.002(3) -0.003(3) 0.018(3)
C95 0.064(5) 0.051(4) 0.076(5) -0.024(4) 0.040(4) -0.013(4)
C96 0.070(5) 0.063(5) 0.085(6) 0.015(4) 0.018(4) -0.003(4)
C97 0.054(5) 0.130(7) 0.114(7) -0.025(6) 0.011(5) -0.026(5)
C98 0.041(4) 0.027(3) 0.034(3) 0.003(3) -0.012(3) -0.001(3)
C99 0.047(4) 0.031(3) 0.036(4) 0.004(3) -0.008(3) 0.000(3)
C100 0.063(4) 0.035(3) 0.046(4) 0.007(3) -0.010(3) 0.006(3)
C101 0.054(4) 0.037(4) 0.052(4) -0.001(3) -0.016(3) 0.010(3)
C102 0.038(4) 0.053(4) 0.050(4) 0.006(3) -0.011(3) 0.009(3)
C103 0.041(4) 0.029(3) 0.041(4) 0.003(3) -0.002(3) 0.004(3)
C104 0.036(4) 0.052(4) 0.033(3) -0.003(3) 0.003(3) -0.002(3)
C105 0.070(5) 0.047(4) 0.052(4) 0.011(3) 0.009(4) 0.002(3)
C106 0.042(4) 0.074(5) 0.051(4) -0.002(4) 0.009(3) -0.003(3)
C107 0.058(4) 0.026(3) 0.054(4) 0.009(3) 0.011(3) 0.004(3)
C108 0.069(5) 0.039(4) 0.095(6) 0.009(4) 0.022(4) -0.011(3)
C109 0.118(6) 0.047(4) 0.042(4) 0.006(3) 0.010(4) -0.005(4)
C110 0.092(6) 0.055(4) 0.055(5) 0.017(4) 0.006(4) -0.009(4)
C111 0.109(7) 0.089(6) 0.105(7) -0.005(5) 0.015(6) -0.022(5)
C112 0.181(9) 0.102(6) 0.057(5) 0.035(5) -0.032(6) -0.009(6)
C113 0.081(5) 0.030(3) 0.025(3) 0.003(3) -0.019(3) -0.002(4)
C114 0.100(6) 0.032(4) 0.027(4) 0.002(3) -0.019(4) 0.014(4)
C115 0.139(7) 0.037(4) 0.045(4) -0.004(4) -0.036(4) 0.032(5)
C116 0.246(14) 0.027(4) 0.045(5) -0.001(4) -0.061(7) 0.026(7)
C117 0.212(12) 0.037(5) 0.049(5) 0.011(4) -0.043(7) -0.043(6)
C118 0.130(7) 0.041(4) 0.038(4) 0.006(3) -0.030(4) -0.026(5)
C119 0.104(7) 0.084(6) 0.075(6) 0.022(5) -0.015(5) -0.047(5)
C120 0.132(8) 0.116(7) 0.103(7) 0.050(6) -0.050(6) -0.068(6)
C121 0.137(9) 0.234(12) 0.065(6) 0.049(7) -0.004(6) -0.055(8)
C122 0.080(5) 0.049(4) 0.048(4) 0.004(3) -0.004(4) 0.035(4)
C123 0.105(7) 0.074(5) 0.089(6) 0.018(5) -0.023(5) 0.008(5)
C124 0.103(6) 0.114(7) 0.052(5) 0.008(5) 0.011(4) 0.030(5)
C5SB 0.064(5) 0.062(3) 0.109(5) 0.023(3) 0.000(4) 0.008(3)
C6SB 0.098(7) 0.064(4) 0.110(6) 0.014(4) -0.006(5) 0.021(4)
C7SB 0.051(5) 0.061(4) 0.097(5) 0.030(3) 0.009(4) 0.008(3)
C8SB 0.033(6) 0.052(3) 0.080(6) 0.028(3) 0.003(4) -0.005(4)
F7 0.0340(19) 0.069(2) 0.052(2) 0.0391(18) 0.0022(16) -0.0068(16)
F8 0.059(2) 0.092(3) 0.052(2) 0.032(2) -0.0170(18) -0.050(2)
F9 0.054(2) 0.081(3) 0.048(2) 0.017(2) 0.0244(18) 0.016(2)
F13 0.054(2) 0.061(2) 0.0332(19) 0.0114(17) -0.0126(16) 0.0111(17)
F14 0.0410(19) 0.0367(18) 0.060(2) 0.0262(16) -0.0020(16) 0.0061(15)
F15 0.0242(18) 0.070(2) 0.066(2) 0.0392(19) -0.0030(16) 0.0104(17)
F19 0.056(2) 0.103(3) 0.062(2) -0.040(2) 0.039(2) -0.035(2)
F20 0.059(3) 0.044(2) 0.158(4) 0.017(2) 0.069(3) -0.0032(19)
F21 0.032(2) 0.123(3) 0.097(3) 0.032(3) 0.015(2) 0.004(2)
F0AB 0.040(4) 0.070(6) 0.082(7) 0.023(6) 0.000(4) 0.017(4)
F1AB 0.053(7) 0.053(6) 0.041(4) 0.010(4) -0.005(4) 0.024(5)
F2AB 0.050(7) 0.053(4) 0.057(4) 0.003(3) -0.011(4) 0.035(4)
F4A 0.033(4) 0.091(8) 0.043(7) 0.009(6) 0.007(3) 0.015(4)
F5A 0.040(7) 0.058(4) 0.047(8) 0.007(4) 0.017(6) 0.020(4)
F6A 0.051(8) 0.069(8) 0.035(4) 0.011(5) 0.003(4) 0.017(5)
F10A 0.081(7) 0.033(4) 0.110(9) 0.018(5) 0.034(6) 0.012(4)
F11A 0.071(5) 0.045(6) 0.112(6) 0.008(5) 0.005(5) 0.041(4)
F12A 0.058(7) 0.031(6) 0.088(5) 0.012(4) 0.026(4) 0.026(5)
F16A 0.093(5) 0.043(7) 0.114(9) 0.037(6) -0.013(4) 0.014(4)
F17A 0.103(7) 0.037(6) 0.079(6) 0.026(5) -0.001(5) 0.008(6)
F18A 0.091(8) 0.024(5) 0.084(5) 0.014(4) -0.007(5) 0.013(6)
F22A 0.122(8) 0.042(3) 0.034(6) 0.007(3) 0.011(6) 0.021(4)
F23A 0.116(5) 0.073(7) 0.031(7) -0.004(5) 0.010(5) 0.030(5)
F24A 0.141(6) 0.063(6) 0.063(6) 0.010(5) -0.024(5) 0.002(5)
C157 0.025(3) 0.017(3) 0.023(3) 0.003(2) 0.002(2) 0.004(2)
C158 0.026(3) 0.019(3) 0.027(3) 0.005(2) -0.005(2) -0.001(2)
C159 0.024(3) 0.019(3) 0.023(3) 0.003(2) -0.001(2) -0.004(2)
C160 0.017(3) 0.023(3) 0.030(3) -0.002(2) 0.003(2) 0.005(2)
C161 0.026(3) 0.022(3) 0.026(3) 0.008(2) -0.002(2) 0.005(2)
C162 0.023(3) 0.027(3) 0.024(3) 0.007(2) 0.007(2) 0.005(2)
C163 0.027(3) 0.042(4) 0.037(4) 0.006(3) 0.000(3) 0.006(3)
C164 0.032(3) 0.043(3) 0.032(3) 0.009(3) -0.004(3) -0.011(3)
C165 0.018(3) 0.019(3) 0.030(3) 0.009(2) 0.001(2) -0.002(2)
C166 0.012(3) 0.024(3) 0.034(3) 0.011(2) 0.002(2) 0.000(2)
C167 0.017(3) 0.025(3) 0.026(3) 0.005(2) 0.002(2) 0.000(2)
C168 0.022(3) 0.032(3) 0.030(3) 0.013(3) -0.005(2) -0.001(2)
C169 0.021(3) 0.033(3) 0.029(3) 0.011(3) -0.002(2) 0.003(2)
C170 0.023(3) 0.027(3) 0.028(3) 0.006(2) 0.004(2) 0.001(2)
C171 0.036(3) 0.050(3) 0.042(3) 0.0120(19) -0.002(2) 0.022(2)
C172 0.031(2) 0.056(3) 0.031(2) 0.008(2) 0.005(2) 0.016(2)
C173 0.016(3) 0.022(3) 0.032(3) 0.009(2) 0.001(2) 0.002(2)
C174 0.038(3) 0.027(3) 0.035(3) 0.014(3) 0.002(3) 0.004(3)
C175 0.041(4) 0.019(3) 0.046(4) 0.010(3) -0.001(3) 0.009(3)
C176 0.040(3) 0.022(3) 0.039(4) 0.001(3) 0.003(3) 0.008(3)
C177 0.027(3) 0.032(3) 0.029(3) 0.002(3) 0.005(2) 0.008(2)
C178 0.020(3) 0.023(3) 0.030(3) 0.006(2) -0.002(2) -0.001(2)
C179 0.094(4) 0.027(3) 0.074(4) 0.018(2) -0.005(3) 0.013(3)
C180 0.104(4) 0.038(2) 0.030(3) 0.003(2) 0.005(2) 0.016(3)
C181 0.021(3) 0.021(3) 0.021(3) 0.005(2) -0.001(2) 0.004(2)
C182 0.021(3) 0.028(3) 0.028(3) 0.005(2) 0.011(2) 0.007(2)
C183 0.029(3) 0.022(3) 0.045(4) 0.007(3) 0.011(3) 0.005(2)
C184 0.035(3) 0.025(3) 0.042(3) 0.007(3) 0.008(3) -0.004(3)
C185 0.019(3) 0.026(3) 0.033(3) 0.000(2) 0.006(2) -0.005(2)
C186 0.022(3) 0.026(3) 0.025(3) 0.003(2) 0.000(2) 0.002(2)
C187 0.033(4) 0.034(3) 0.054(4) 0.002(3) 0.009(3) -0.004(3)
C188 0.055(3) 0.028(3) 0.084(4) 0.017(2) 0.024(2) 0.021(2)
B2 0.019(3) 0.022(3) 0.034(4) 0.012(3) 0.005(3) 0.003(3)
F28 0.025(2) 0.120(3) 0.084(3) -0.054(2) -0.0023(19) 0.022(2)
F29 0.0256(19) 0.058(2) 0.108(3) -0.006(2) -0.0102(19) -0.0126(17)
F30 0.034(2) 0.096(3) 0.089(3) 0.027(2) -0.006(2) 0.018(2)
F31 0.106(4) 0.044(2) 0.140(4) 0.025(2) -0.047(3) 0.001(2)
F32 0.181(5) 0.087(3) 0.049(2) 0.013(2) 0.026(3) 0.091(3)
F33 0.103(3) 0.065(2) 0.045(2) 0.0032(19) -0.021(2) 0.041(2)
F34 0.043(2) 0.069(2) 0.055(2) -0.0188(18) -0.0095(18) -0.0133(18)
F35 0.056(2) 0.059(2) 0.0298(19) -0.0063(17) 0.0023(16) 0.0035(17)
F36 0.109(3) 0.045(2) 0.058(2) -0.0093(19) -0.027(2) 0.019(2)
F40 0.076(3) 0.050(2) 0.066(2) 0.0017(19) -0.038(2) 0.0088(19)
F41 0.047(3) 0.235(6) 0.145(4) 0.152(4) -0.029(3) -0.036(3)
F42 0.100(3) 0.054(2) 0.092(3) 0.007(2) -0.026(3) 0.036(2)
F43 0.069(3) 0.107(3) 0.102(3) -0.044(3) -0.006(3) 0.050(3)
F44 0.146(4) 0.045(3) 0.152(4) -0.012(3) 0.047(3) 0.039(3)
F45 0.125(4) 0.122(4) 0.049(3) -0.006(3) 0.024(3) 0.072(3)
F46 0.042(2) 0.120(4) 0.094(3) 0.065(3) -0.023(2) -0.034(2)
F47 0.092(3) 0.071(3) 0.073(3) 0.044(2) 0.044(2) 0.035(2)
F25A 0.067(6) 0.106(8) 0.038(6) -0.003(6) 0.002(5) -0.015(5)
F26A 0.086(8) 0.069(4) 0.053(8) -0.015(3) -0.012(6) -0.002(4)
F27A 0.057(4) 0.070(7) 0.040(7) -0.013(6) -0.007(4) 0.001(4)
F37B 0.032(5) 0.054(7) 0.072(4) 0.027(4) -0.007(4) -0.008(4)
F38B 0.056(6) 0.041(3) 0.081(5) 0.016(4) -0.012(4) 0.002(4)
F39B 0.029(3) 0.039(6) 0.070(7) 0.014(5) -0.009(3) -0.012(3)
F48A 0.064(10) 0.072(9) 0.053(6) -0.015(6) 0.010(6) -0.034(8)
C125 0.031(3) 0.035(3) 0.028(3) -0.002(3) 0.002(3) 0.003(3)
C126 0.037(3) 0.037(3) 0.025(3) -0.003(3) 0.001(3) -0.004(3)
C127 0.063(4) 0.036(3) 0.021(3) -0.003(3) -0.003(3) -0.016(3)
C128 0.082(5) 0.025(3) 0.029(3) 0.002(3) -0.011(3) -0.001(3)
C129 0.060(4) 0.032(3) 0.034(4) -0.007(3) 0.001(3) 0.013(3)
C130 0.034(3) 0.035(3) 0.041(4) -0.003(3) 0.005(3) 0.003(3)
C131 0.108(7) 0.050(5) 0.030(4) -0.013(3) 0.012(4) -0.034(4)
C132 0.086(6) 0.047(4) 0.051(5) -0.016(4) 0.005(4) 0.034(4)
C133 0.019(3) 0.025(3) 0.034(3) -0.005(2) 0.004(2) -0.006(2)
C134 0.026(3) 0.028(3) 0.032(3) -0.006(2) -0.001(2) -0.004(2)
C135 0.017(3) 0.027(3) 0.036(3) -0.001(3) 0.005(2) -0.004(2)
C136 0.028(3) 0.029(3) 0.040(4) -0.002(3) 0.013(3) 0.002(3)
C137 0.032(3) 0.027(3) 0.030(3) -0.004(2) 0.002(3) -0.003(3)
C138 0.025(3) 0.028(3) 0.038(3) -0.003(3) 0.001(3) -0.003(2)
C139 0.050(3) 0.067(3) 0.033(3) -0.009(2) 0.001(2) 0.000(2)
C140 0.023(3) 0.053(4) 0.045(4) -0.003(3) 0.003(3) -0.001(3)
C141 0.015(3) 0.036(3) 0.036(3) -0.005(3) 0.003(2) 0.000(2)
C142 0.023(3) 0.042(3) 0.033(3) -0.002(3) 0.002(3) -0.001(3)
C143 0.023(3) 0.033(3) 0.037(4) -0.009(3) 0.002(3) 0.001(3)
C144 0.016(3) 0.059(4) 0.028(3) -0.005(3) -0.002(2) -0.001(3)
C145 0.026(3) 0.033(3) 0.040(4) 0.000(3) -0.002(3) 0.008(3)
C146 0.022(3) 0.043(3) 0.028(3) -0.007(3) -0.002(2) 0.007(3)
C147 0.063(5) 0.066(5) 0.037(4) 0.005(4) -0.010(4) 0.013(4)
C148 0.048(4) 0.048(4) 0.041(4) 0.000(3) -0.011(3) 0.007(3)
C149 0.019(3) 0.024(3) 0.031(3) -0.006(2) 0.006(2) 0.007(2)
C150 0.022(3) 0.027(3) 0.041(3) 0.004(3) 0.009(3) 0.003(2)
C151 0.022(3) 0.034(3) 0.036(3) 0.005(3) 0.005(2) 0.007(3)
C152 0.018(3) 0.038(3) 0.047(4) 0.000(3) -0.002(3) -0.001(3)
C153 0.023(3) 0.028(3) 0.037(3) 0.006(3) 0.001(3) 0.002(2)
C154 0.025(3) 0.027(3) 0.035(3) -0.002(2) 0.000(2) 0.005(2)
C155 0.034(2) 0.043(3) 0.071(3) 0.017(2) -0.008(2) -0.007(2)
C156 0.032(4) 0.060(4) 0.048(4) 0.016(4) 0.000(3) 0.002(3)
B1 0.021(3) 0.029(3) 0.036(4) -0.006(3) 0.007(3) 0.001(3)
C7S 0.051(5) 0.061(4) 0.097(5) 0.030(3) 0.009(4) 0.008(3)
F39A 0.034(4) 0.030(8) 0.075(8) 0.018(6) -0.009(5) -0.007(4)
F39C 0.041(5) 0.058(10) 0.076(8) 0.020(6) -0.003(5) -0.002(6)
F0AA 0.033(3) 0.069(4) 0.049(4) 0.004(4) -0.007(3) 0.022(3)
F37A 0.058(9) 0.066(10) 0.072(4) 0.017(4) -0.005(4) -0.006(7)
F1AA 0.043(4) 0.066(5) 0.075(5) 0.036(4) -0.002(4) 0.022(4)
F37C 0.043(6) 0.043(8) 0.075(7) 0.016(6) -0.010(6) -0.003(5)
F2AA 0.049(5) 0.082(5) 0.043(3) 0.009(3) 0.000(3) 0.046(4)
C5S 0.064(5) 0.062(3) 0.109(5) 0.023(3) 0.000(4) 0.008(3)
F4 0.051(3) 0.073(4) 0.062(4) 0.007(3) 0.030(3) 0.009(3)
F5 0.059(5) 0.060(3) 0.042(3) 0.006(3) 0.001(4) 0.030(3)
F6 0.044(4) 0.083(5) 0.031(3) -0.004(3) 0.000(2) 0.028(3)
F10 0.087(4) 0.039(3) 0.100(5) 0.002(3) 0.009(4) 0.020(3)
F38A 0.040(6) 0.043(5) 0.072(8) 0.018(5) -0.012(5) -0.004(5)
F11 0.086(5) 0.043(4) 0.088(4) 0.023(3) 0.015(3) 0.037(3)
F48B 0.096(15) 0.052(7) 0.060(6) -0.015(5) 0.016(7) -0.040(9)
F12 0.068(4) 0.050(4) 0.126(6) 0.026(5) 0.050(4) 0.029(3)
F38C 0.053(8) 0.052(7) 0.078(6) 0.015(5) -0.010(5) -0.016(6)
F16 0.119(6) 0.041(4) 0.089(5) 0.023(4) -0.026(4) 0.024(4)
O2S 0.050(3) 0.051(3) 0.088(4) 0.026(3) 0.002(3) 0.003(2)
F17 0.100(5) 0.040(4) 0.081(5) 0.031(4) -0.007(3) 0.004(3)
C6S 0.098(7) 0.064(4) 0.110(6) 0.014(4) -0.006(5) 0.021(4)
F18 0.139(8) 0.027(4) 0.082(4) 0.015(3) 0.008(5) 0.024(5)
C8S 0.033(6) 0.052(3) 0.080(6) 0.028(3) 0.003(4) -0.005(4)
F22 0.120(6) 0.047(3) 0.031(4) 0.008(3) 0.008(4) 0.003(4)
F23 0.116(6) 0.047(4) 0.031(4) -0.005(3) 0.006(4) 0.019(4)
F24 0.112(4) 0.092(6) 0.045(5) 0.016(5) -0.008(3) 0.022(4)
F25 0.083(4) 0.090(4) 0.039(3) -0.020(3) 0.000(3) 0.022(3)
F26 0.059(3) 0.134(6) 0.041(4) -0.013(4) -0.005(2) -0.025(3)
F27 0.092(5) 0.077(4) 0.049(4) 0.003(3) -0.008(3) 0.000(3)

_geom_special_details            
;
 All esds (except the esd in the dihedral angle between two l.s. planes)
 are estimated using the full covariance matrix.  The cell esds are taken
 into account individually in the estimation of esds in distances, angles
 and torsion angles; correlations between esds in cell parameters are only
 used when they are defined by crystal symmetry.  An approximate (isotropic)
 treatment of cell esds is used for estimating esds involving l.s. planes.
;
loop_
_geom_bond_atom_site_label_1
_geom_bond_atom_site_label_2
_geom_bond_distance
_geom_bond_site_symmetry_2
_geom_bond_publ_flag
Tl1 Pd1 2.7557(4) . ?
Tl1 O1S 2.738(3) . ?
Pd1 C1 1.963(5) . ?
Pd1 C2 1.952(5) . ?
O1S C1S 1.453(7) . ?
O1S C3S 1.413(6) . ?
N1 C1 1.153(5) . ?
N1 C5 1.393(6) . ?
N2 C2 1.149(5) . ?
N2 C35 1.402(5) . ?
C1S H1SA 0.9900 . ?
C1S H1SB 0.9900 . ?
C2S C1S 1.405(8) . ?
C2S H2SA 0.9800 . ?
C2S H2SB 0.9800 . ?
C2S H2SC 0.9800 . ?
C3S H3SA 0.9900 . ?
C3S H3SB 0.9900 . ?
C4S C3S 1.514(7) . ?
C4S H4SA 0.9800 . ?
C4S H4SB 0.9800 . ?
C4S H4SC 0.9800 . ?
C5 C6 1.404(6) . ?
C5 C10 1.402(6) . ?
C6 C7 1.382(6) . ?
C7 H7 0.9500 . ?
C7 C8 1.389(7) . ?
C8 H8 0.9500 . ?
C8 C9 1.384(7) . ?
C9 H9 0.9500 . ?
C10 C9 1.381(6) . ?
C11 C10 1.504(6) . ?
C11 C12 1.406(6) . ?
C11 C16 1.413(6) . ?
C12 C13 1.397(7) . ?
C12 C20 1.514(7) . ?
C13 H13 0.9500 . ?
C13 C14 1.380(7) . ?
C14 H14 0.9500 . ?
C15 C14 1.367(7) . ?
C15 H15 0.9500 . ?
C15 C16 1.390(6) . ?
C16 C17 1.503(7) . ?
C17 H17 1.0000 . ?
C17 C18 1.538(7) . ?
C18 H18A 0.9800 . ?
C18 H18B 0.9800 . ?
C18 H18C 0.9800 . ?
C19 C17 1.538(6) . ?
C19 H19A 0.9800 . ?
C19 H19B 0.9800 . ?
C19 H19C 0.9800 . ?
C20 H20 1.0000 . ?
C20 C21 1.522(7) . ?
C21 H21A 0.9800 . ?
C21 H21B 0.9800 . ?
C21 H21C 0.9800 . ?
C22 C20 1.527(7) . ?
C22 H22A 0.9800 . ?
C22 H22B 0.9800 . ?
C22 H22C 0.9800 . ?
C23 C6 1.483(6) . ?
C23 C24 1.405(6) . ?
C23 C28 1.404(6) . ?
C24 C25 1.390(6) . ?
C24 C32 1.499(7) . ?
C25 H25 0.9500 . ?
C25 C26 1.380(7) . ?
C26 H26 0.9500 . ?
C27 C26 1.373(7) . ?
C27 H27 0.9500 . ?
C28 C27 1.385(6) . ?
C29 C28 1.523(7) . ?
C29 H29 1.0000 . ?
C29 C30 1.514(7) . ?
C29 C31 1.545(7) . ?
C30 H30A 0.9800 . ?
C30 H30B 0.9800 . ?
C30 H30C 0.9800 . ?
C31 H31A 0.9800 . ?
C31 H31B 0.9800 . ?
C31 H31C 0.9800 . ?
C32 H32 1.0000 . ?
C32 C33 1.500(8) . ?
C32 C34 1.562(8) . ?
C33 H33A 0.9800 . ?
C33 H33B 0.9800 . ?
C33 H33C 0.9800 . ?
C34 H34A 0.9800 . ?
C34 H34B 0.9800 . ?
C34 H34C 0.9800 . ?
C35 C36 1.395(6) . ?
C35 C40 1.406(6) . ?
C36 C37 1.391(6) . ?
C36 C53 1.502(6) . ?
C37 H37 0.9500 . ?
C38 C37 1.378(6) . ?
C38 H38 0.9500 . ?
C38 C39 1.378(6) . ?
C39 H39 0.9500 . ?
C40 C39 1.390(6) . ?
C40 C41 1.492(6) . ?
C41 C46 1.408(6) . ?
C42 C41 1.406(6) . ?
C42 C43 1.391(7) . ?
C42 C50 1.520(7) . ?
C43 H43 0.9500 . ?
C44 C43 1.380(7) . ?
C44 H44 0.9500 . ?
C45 C44 1.371(7) . ?
C45 H45 0.9500 . ?
C45 C46 1.395(6) . ?
C47 C46 1.506(7) . ?
C47 H47 1.0000 . ?
C47 C48 1.517(7) . ?
C47 C49 1.522(6) . ?
C48 H48A 0.9800 . ?
C48 H48B 0.9800 . ?
C48 H48C 0.9800 . ?
C49 H49A 0.9800 . ?
C49 H49B 0.9800 . ?
C49 H49C 0.9800 . ?
C50 H50 1.0000 . ?
C50 C51 1.523(7) . ?
C50 C52 1.528(7) . ?
C51 H51A 0.9800 . ?
C51 H51B 0.9800 . ?
C51 H51C 0.9800 . ?
C52 H52A 0.9800 . ?
C52 H52B 0.9800 . ?
C52 H52C 0.9800 . ?
C53 C54 1.414(7) . ?
C53 C58 1.390(7) . ?
C54 C55 1.380(7) . ?
C54 C62 1.496(7) . ?
C55 H55 0.9500 . ?
C55 C56 1.375(9) . ?
C56 H56 0.9500 . ?
C57 C56 1.354(9) . ?
C57 H57 0.9500 . ?
C57 C58 1.405(7) . ?
C59 C58 1.510(8) . ?
C59 H59 1.0000 . ?
C59 C60 1.523(8) . ?
C59 C61 1.528(8) . ?
C60 H60A 0.9800 . ?
C60 H60B 0.9800 . ?
C60 H60C 0.9800 . ?
C61 H61A 0.9800 . ?
C61 H61B 0.9800 . ?
C61 H61C 0.9800 . ?
C62 H62 1.0000 . ?
C62 C63 1.516(7) . ?
C62 C64 1.537(7) . ?
C63 H63A 0.9800 . ?
C63 H63B 0.9800 . ?
C63 H63C 0.9800 . ?
C64 H64A 0.9800 . ?
C64 H64B 0.9800 . ?
C64 H64C 0.9800 . ?
Tl2 Pd2 2.7405(8) . ?
Tl2A O2SB 2.72(3) . ?
Pd2 Tl2A 2.906(4) . ?
Pd2 C3 1.966(5) . ?
Pd2 C4 1.953(6) . ?
O2SB C5SB 1.29(5) . ?
N3 C3 1.150(6) . ?
N3 C83 1.390(6) . ?
N4 C4 1.158(6) . ?
N4 C65 1.409(6) . ?
C65 C66 1.392(7) . ?
C66 C67 1.393(7) . ?
C66 C113 1.501(7) . ?
C67 H67 0.9500 . ?
C68 C67 1.375(7) . ?
C68 H68 0.9500 . ?
C68 C69 1.386(7) . ?
C69 H69 0.9500 . ?
C70 C65 1.393(6) . ?
C70 C69 1.378(6) . ?
C70 C71 1.486(7) . ?
C71 C72 1.404(7) . ?
C71 C76 1.405(7) . ?
C73 C72 1.394(7) . ?
C73 H73 0.9500 . ?
C74 C73 1.377(8) . ?
C74 H74 0.9500 . ?
C75 C74 1.351(8) . ?
C75 H75 0.9500 . ?
C75 C76 1.396(7) . ?
C76 C77 1.504(7) . ?
C77 H77 1.0000 . ?
C78 C77 1.536(7) . ?
C78 H78A 0.9800 . ?
C78 H78B 0.9800 . ?
C78 H78C 0.9800 . ?
C79 C77 1.525(8) . ?
C79 H79A 0.9800 . ?
C79 H79B 0.9800 . ?
C79 H79C 0.9800 . ?
C80 C72 1.515(7) . ?
C80 H80 1.0000 . ?
C80 C81 1.524(8) . ?
C81 H81A 0.9800 . ?
C81 H81B 0.9800 . ?
C81 H81C 0.9800 . ?
C82 C80 1.513(7) . ?
C82 H82A 0.9800 . ?
C82 H82B 0.9800 . ?
C82 H82C 0.9800 . ?
C83 C88 1.425(7) . ?
C84 C83 1.368(6) . ?
C84 C85 1.390(7) . ?
C85 H85 0.9500 . ?
C86 C85 1.334(7) . ?
C86 H86 0.9500 . ?
C87 C86 1.394(7) . ?
C87 H87 0.9500 . ?
C87 C88 1.393(7) . ?
C89 C88 1.515(7) . ?
C89 C90 1.409(8) . ?
C89 C94 1.423(7) . ?
C90 C91 1.395(7) . ?
C90 C110 1.540(8) . ?
C91 H91 0.9500 . ?
C92 C91 1.385(8) . ?
C92 H92 0.9500 . ?
C93 C92 1.397(8) . ?
C93 H93 0.9500 . ?
C93 C94 1.382(7) . ?
C94 C95 1.483(8) . ?
C95 H95 1.0000 . ?
C95 C97 1.586(9) . ?
C96 C95 1.535(8) . ?
C96 H96A 0.9800 . ?
C96 H96B 0.9800 . ?
C96 H96C 0.9800 . ?
C97 H97A 0.9800 . ?
C97 H97B 0.9800 . ?
C97 H97C 0.9800 . ?
C98 C84 1.513(7) . ?
C98 C99 1.400(7) . ?
C98 C103 1.437(7) . ?
C99 C100 1.401(7) . ?
C99 C107 1.534(7) . ?
C100 H100 0.9500 . ?
C100 C101 1.377(7) . ?
C101 H101 0.9500 . ?
C101 C102 1.391(7) . ?
C102 H102 0.9500 . ?
C103 C102 1.391(7) . ?
C103 C104 1.481(7) . ?
C104 H104 1.0000 . ?
C104 C105 1.513(7) . ?
C104 C106 1.536(7) . ?
C105 H10A 0.9800 . ?
C105 H10B 0.9800 . ?
C105 H10C 0.9800 . ?
C106 H10G 0.9800 . ?
C106 H10H 0.9800 . ?
C106 H10I 0.9800 . ?
C107 H107 1.0000 . ?
C107 C108 1.524(7) . ?
C107 C109 1.499(7) . ?
C108 H10D 0.9800 . ?
C108 H10E 0.9800 . ?
C108 H10F 0.9800 . ?
C109 H10J 0.9800 . ?
C109 H10K 0.9800 . ?
C109 H10L 0.9800 . ?
C110 H110 1.0000 . ?
C110 C111 1.484(9) . ?
C110 C112 1.551(9) . ?
C111 H11A 0.9800 . ?
C111 H11B 0.9800 . ?
C111 H11C 0.9800 . ?
C112 H11D 0.9800 . ?
C112 H11E 0.9800 . ?
C112 H11F 0.9800 . ?
C113 C118 1.409(9) . ?
C114 C113 1.396(8) . ?
C114 C115 1.401(7) . ?
C114 C122 1.502(9) . ?
C115 H115 0.9500 . ?
C115 C116 1.366(11) . ?
C116 H116 0.9500 . ?
C117 C116 1.365(11) . ?
C117 H117 0.9500 . ?
C118 C117 1.408(10) . ?
C118 C119 1.505(10) . ?
C119 H119 1.0000 . ?
C119 C120 1.537(9) . ?
C119 C121 1.525(9) . ?
C120 H12J 0.9800 . ?
C120 H12K 0.9800 . ?
C120 H12L 0.9800 . ?
C121 H12G 0.9800 . ?
C121 H12H 0.9800 . ?
C121 H12I 0.9800 . ?
C122 H122 1.0000 . ?
C122 C123 1.519(8) . ?
C122 C124 1.515(8) . ?
C123 H12A 0.9800 . ?
C123 H12B 0.9800 . ?
C123 H12C 0.9800 . ?
C124 H12D 0.9800 . ?
C124 H12E 0.9800 . ?
C124 H12F 0.9800 . ?
C5SB H5SC 0.9900 . ?
C5SB H5SD 0.9900 . ?
C6SB C5SB 1.62(6) . ?
C6SB H6SD 0.9800 . ?
C6SB H6SE 0.9800 . ?
C6SB H6SF 0.9800 . ?
C7SB O2SB 1.69(7) . ?
C7SB H7SA 0.9900 . ?
C7SB H7SB 0.9900 . ?
C7SB C8SB 1.51(7) . ?
C8SB H8SA 0.9800 . ?
C8SB H8SB 0.9800 . ?
C8SB H8SC 0.9800 . ?
F7 C164 1.341(6) . ?
F8 C164 1.326(5) . ?
F9 C164 1.341(6) . ?
F13 C163 1.333(6) . ?
F14 C163 1.332(6) . ?
F15 C163 1.350(5) . ?
F19 C187 1.284(6) . ?
F20 C187 1.268(6) . ?
F21 C187 1.375(6) . ?
C157 C162 1.388(6) . ?
C158 C157 1.402(6) . ?
C158 H158 0.9500 . ?
C158 C159 1.391(6) . ?
C159 C160 1.374(6) . ?
C159 C164 1.486(6) . ?
C160 H160 0.9500 . ?
C160 C161 1.385(6) . ?
C162 C161 1.384(6) . ?
C162 H162 0.9500 . ?
C163 C161 1.491(6) . ?
C165 C170 1.409(6) . ?
C166 C165 1.403(6) . ?
C166 H166 0.9500 . ?
C166 C167 1.379(6) . ?
C168 C167 1.392(6) . ?
C168 H168 0.9500 . ?
C169 C168 1.380(6) . ?
C169 C170 1.376(6) . ?
C169 C171 1.511(7) . ?
C170 H170 0.9500 . ?
C171 F0AB 1.272(13) . ?
C171 F1AB 1.390(13) . ?
C171 F2AB 1.341(11) . ?
C172 F4A 1.359(13) . ?
C172 F5A 1.413(16) . ?
C172 F6A 1.264(15) . ?
C172 C167 1.477(6) . ?
C173 C178 1.404(6) . ?
C174 C173 1.389(6) . ?
C174 H174 0.9500 . ?
C175 C174 1.385(6) . ?
C175 C176 1.370(7) . ?
C175 C179 1.492(7) . ?
C176 H176 0.9500 . ?
C177 C176 1.385(6) . ?
C177 C178 1.390(6) . ?
C177 C180 1.477(7) . ?
C178 H178 0.9500 . ?
C179 F16A 1.360(13) . ?
C179 F17A 1.263(17) . ?
C179 F18A 1.428(16) . ?
C180 F22A 1.312(11) . ?
C180 F23A 1.353(13) . ?
C180 F24A 1.416(13) . ?
C181 C186 1.403(6) . ?
C182 C181 1.392(6) . ?
C182 H182 0.9500 . ?
C182 C183 1.389(6) . ?
C183 C184 1.378(6) . ?
C183 C188 1.482(7) . ?
C184 H184 0.9500 . ?
C185 C184 1.386(6) . ?
C185 C186 1.383(6) . ?
C185 C187 1.489(7) . ?
C186 H186 0.9500 . ?
C188 F10A 1.293(16) . ?
C188 F11A 1.374(13) . ?
C188 F12A 1.427(14) . ?
C188 F11 1.339(8) . ?
C188 F12 1.256(8) . ?
B2 C157 1.647(7) . ?
B2 C165 1.637(7) . ?
B2 C173 1.626(7) . ?
B2 C181 1.646(7) . ?
F28 C140 1.326(6) . ?
F29 C140 1.322(6) . ?
F30 C140 1.340(6) . ?
F31 C147 1.345(7) . ?
F32 C147 1.313(7) . ?
F33 C147 1.327(6) . ?
F34 C148 1.312(6) . ?
F35 C148 1.314(6) . ?
F36 C148 1.378(6) . ?
F40 C156 1.327(6) . ?
F41 C156 1.289(6) . ?
F42 C156 1.327(6) . ?
F43 C132 1.309(8) . ?
F44 C132 1.329(7) . ?
F45 C132 1.296(7) . ?
F46 C131 1.336(8) . ?
F47 C131 1.330(7) . ?
C125 C126 1.394(6) . ?
C125 C130 1.411(6) . ?
C126 H126 0.9500 . ?
C127 C126 1.376(7) . ?
C127 C128 1.387(7) . ?
C127 C131 1.503(8) . ?
C128 H128 0.9500 . ?
C128 C129 1.371(7) . ?
C130 C129 1.388(7) . ?
C130 H130 0.9500 . ?
C131 F48A 1.384(13) . ?
C131 F48B 1.390(15) . ?
C132 C129 1.498(8) . ?
C133 C134 1.408(6) . ?
C134 H134 0.9500 . ?
C135 C134 1.387(6) . ?
C135 C140 1.496(7) . ?
C136 C135 1.369(6) . ?
C136 H136 0.9500 . ?
C137 C136 1.388(6) . ?
C137 C139 1.462(7) . ?
C138 C133 1.397(6) . ?
C138 C137 1.391(6) . ?
C138 H138 0.9500 . ?
C139 F25A 1.290(14) . ?
C139 F26A 1.345(13) . ?
C139 F27A 1.427(14) . ?
C141 C146 1.394(6) . ?
C142 C141 1.409(6) . ?
C142 H142 0.9500 . ?
C142 C143 1.365(7) . ?
C143 C148 1.497(7) . ?
C144 C143 1.377(7) . ?
C144 H144 0.9500 . ?
C144 C145 1.386(6) . ?
C145 C146 1.392(7) . ?
C145 C147 1.473(8) . ?
C146 H146 0.9500 . ?
C149 C150 1.393(6) . ?
C149 C154 1.404(6) . ?
C150 H150 0.9500 . ?
C151 C150 1.393(6) . ?
C151 C152 1.384(6) . ?
C151 C156 1.485(7) . ?
C152 H152 0.9500 . ?
C153 C152 1.380(6) . ?
C153 C154 1.393(6) . ?
C153 C155 1.496(7) . ?
C154 H154 0.9500 . ?
C155 F37B 1.395(11) . ?
C155 F38B 1.380(10) . ?
C155 F39B 1.332(10) . ?
C155 F39A 1.321(16) . ?
C155 F39C 1.352(18) . ?
C155 F37A 1.352(19) . ?
C155 F37C 1.304(19) . ?
C155 F38A 1.334(18) . ?
C155 F38C 1.385(17) . ?
B1 C125 1.636(7) . ?
B1 C133 1.636(7) . ?
B1 C141 1.640(8) . ?
B1 C149 1.649(7) . ?
C7S H7SC 0.9900 . ?
C7S H7SD 0.9900 . ?
C7S C8S 1.509(13) . ?
F0AA C171 1.404(9) . ?
F1AA C171 1.296(10) . ?
F2AA C171 1.314(8) . ?
C5S H5SA 0.9900 . ?
C5S H5SB 0.9900 . ?
C5S C6S 1.433(8) . ?
F4 C172 1.358(7) . ?
F5 C172 1.315(8) . ?
F6 C172 1.335(8) . ?
F10 C188 1.397(9) . ?
F16 C179 1.356(10) . ?
O2S Tl2 2.779(6) . ?
O2S C7S 1.398(14) . ?
O2S C5S 1.492(9) . ?
F17 C179 1.375(11) . ?
C6S H6SA 0.9800 . ?
C6S H6SB 0.9800 . ?
C6S H6SC 0.9800 . ?
F18 C179 1.294(11) . ?
C8S H8SD 0.9800 . ?
C8S H8SE 0.9800 . ?
C8S H8SF 0.9800 . ?
F22 C180 1.373(10) . ?
F23 C180 1.290(10) . ?
F24 C180 1.347(10) . ?
F25 C139 1.338(8) . ?
F26 C139 1.306(8) . ?
F27 C139 1.367(8) . ?

loop_
_geom_angle_atom_site_label_1
_geom_angle_atom_site_label_2
_geom_angle_atom_site_label_3
_geom_angle
_geom_angle_site_symmetry_1
_geom_angle_site_symmetry_3
_geom_angle_publ_flag
O1S Tl1 Pd1 89.21(8) . . ?
C1 Pd1 Tl1 95.82(13) . . ?
C2 Pd1 Tl1 85.92(13) . . ?
C2 Pd1 C1 169.3(2) . . ?
C1S O1S Tl1 118.2(3) . . ?
C3S O1S Tl1 128.0(3) . . ?
C3S O1S C1S 113.8(4) . . ?
C1 N1 C5 172.9(5) . . ?
C2 N2 C35 171.7(5) . . ?
N1 C1 Pd1 172.4(4) . . ?
O1S C1S H1SA 109.2 . . ?
O1S C1S H1SB 109.2 . . ?
H1SA C1S H1SB 107.9 . . ?
C2S C1S O1S 112.1(6) . . ?
C2S C1S H1SA 109.2 . . ?
C2S C1S H1SB 109.2 . . ?
N2 C2 Pd1 171.6(5) . . ?
C1S C2S H2SA 109.5 . . ?
C1S C2S H2SB 109.5 . . ?
C1S C2S H2SC 109.5 . . ?
H2SA C2S H2SB 109.5 . . ?
H2SA C2S H2SC 109.5 . . ?
H2SB C2S H2SC 109.5 . . ?
O1S C3S H3SA 109.9 . . ?
O1S C3S H3SB 109.9 . . ?
O1S C3S C4S 108.9(4) . . ?
H3SA C3S H3SB 108.3 . . ?
C4S C3S H3SA 109.9 . . ?
C4S C3S H3SB 109.9 . . ?
C3S C4S H4SA 109.5 . . ?
C3S C4S H4SB 109.5 . . ?
C3S C4S H4SC 109.5 . . ?
H4SA C4S H4SB 109.5 . . ?
H4SA C4S H4SC 109.5 . . ?
H4SB C4S H4SC 109.5 . . ?
N1 C5 C6 117.6(4) . . ?
N1 C5 C10 118.8(4) . . ?
C10 C5 C6 123.6(4) . . ?
C5 C6 C23 119.1(4) . . ?
C7 C6 C5 116.6(4) . . ?
C7 C6 C23 124.3(4) . . ?
C6 C7 H7 119.4 . . ?
C6 C7 C8 121.1(5) . . ?
C8 C7 H7 119.4 . . ?
C7 C8 H8 119.7 . . ?
C9 C8 C7 120.6(5) . . ?
C9 C8 H8 119.7 . . ?
C8 C9 H9 119.5 . . ?
C10 C9 C8 120.9(5) . . ?
C10 C9 H9 119.5 . . ?
C5 C10 C11 120.8(4) . . ?
C9 C10 C5 117.1(5) . . ?
C9 C10 C11 122.0(4) . . ?
C12 C11 C10 117.8(4) . . ?
C12 C11 C16 121.1(5) . . ?
C16 C11 C10 121.0(4) . . ?
C11 C12 C20 122.4(5) . . ?
C13 C12 C11 118.3(5) . . ?
C13 C12 C20 119.2(5) . . ?
C12 C13 H13 119.7 . . ?
C14 C13 C12 120.6(5) . . ?
C14 C13 H13 119.7 . . ?
C13 C14 H14 119.8 . . ?
C15 C14 C13 120.5(5) . . ?
C15 C14 H14 119.8 . . ?
C14 C15 H15 119.1 . . ?
C14 C15 C16 121.9(5) . . ?
C16 C15 H15 119.1 . . ?
C11 C16 C17 123.2(5) . . ?
C15 C16 C11 117.5(5) . . ?
C15 C16 C17 119.2(4) . . ?
C16 C17 H17 107.5 . . ?
C16 C17 C18 111.7(4) . . ?
C16 C17 C19 112.1(4) . . ?
C18 C17 H17 107.5 . . ?
C19 C17 H17 107.5 . . ?
C19 C17 C18 110.3(4) . . ?
C17 C18 H18A 109.5 . . ?
C17 C18 H18B 109.5 . . ?
C17 C18 H18C 109.5 . . ?
H18A C18 H18B 109.5 . . ?
H18A C18 H18C 109.5 . . ?
H18B C18 H18C 109.5 . . ?
C17 C19 H19A 109.5 . . ?
C17 C19 H19B 109.5 . . ?
C17 C19 H19C 109.5 . . ?
H19A C19 H19B 109.5 . . ?
H19A C19 H19C 109.5 . . ?
H19B C19 H19C 109.5 . . ?
C12 C20 H20 107.4 . . ?
C12 C20 C21 110.5(5) . . ?
C12 C20 C22 112.8(4) . . ?
C21 C20 H20 107.4 . . ?
C21 C20 C22 111.1(5) . . ?
C22 C20 H20 107.4 . . ?
C20 C21 H21A 109.5 . . ?
C20 C21 H21B 109.5 . . ?
C20 C21 H21C 109.5 . . ?
H21A C21 H21B 109.5 . . ?
H21A C21 H21C 109.5 . . ?
H21B C21 H21C 109.5 . . ?
C20 C22 H22A 109.5 . . ?
C20 C22 H22B 109.5 . . ?
C20 C22 H22C 109.5 . . ?
H22A C22 H22B 109.5 . . ?
H22A C22 H22C 109.5 . . ?
H22B C22 H22C 109.5 . . ?
C24 C23 C6 119.2(4) . . ?
C28 C23 C6 120.3(4) . . ?
C28 C23 C24 120.3(5) . . ?
C23 C24 C32 122.5(5) . . ?
C25 C24 C23 118.2(5) . . ?
C25 C24 C32 119.3(5) . . ?
C24 C25 H25 119.3 . . ?
C26 C25 C24 121.4(5) . . ?
C26 C25 H25 119.3 . . ?
C25 C26 H26 120.0 . . ?
C27 C26 C25 119.9(5) . . ?
C27 C26 H26 120.0 . . ?
C26 C27 H27 119.6 . . ?
C26 C27 C28 120.8(5) . . ?
C28 C27 H27 119.6 . . ?
C23 C28 C29 120.9(4) . . ?
C27 C28 C23 119.3(5) . . ?
C27 C28 C29 119.8(5) . . ?
C28 C29 H29 107.9 . . ?
C28 C29 C31 111.4(4) . . ?
C30 C29 C28 111.3(4) . . ?
C30 C29 H29 107.9 . . ?
C30 C29 C31 110.3(4) . . ?
C31 C29 H29 107.9 . . ?
C29 C30 H30A 109.5 . . ?
C29 C30 H30B 109.5 . . ?
C29 C30 H30C 109.5 . . ?
H30A C30 H30B 109.5 . . ?
H30A C30 H30C 109.5 . . ?
H30B C30 H30C 109.5 . . ?
C29 C31 H31A 109.5 . . ?
C29 C31 H31B 109.5 . . ?
C29 C31 H31C 109.5 . . ?
H31A C31 H31B 109.5 . . ?
H31A C31 H31C 109.5 . . ?
H31B C31 H31C 109.5 . . ?
C24 C32 H32 108.0 . . ?
C24 C32 C33 113.3(5) . . ?
C24 C32 C34 109.1(5) . . ?
C33 C32 H32 108.0 . . ?
C33 C32 C34 110.4(5) . . ?
C34 C32 H32 108.0 . . ?
C32 C33 H33A 109.5 . . ?
C32 C33 H33B 109.5 . . ?
C32 C33 H33C 109.5 . . ?
H33A C33 H33B 109.5 . . ?
H33A C33 H33C 109.5 . . ?
H33B C33 H33C 109.5 . . ?
C32 C34 H34A 109.5 . . ?
C32 C34 H34B 109.5 . . ?
C32 C34 H34C 109.5 . . ?
H34A C34 H34B 109.5 . . ?
H34A C34 H34C 109.5 . . ?
H34B C34 H34C 109.5 . . ?
N2 C35 C40 118.5(4) . . ?
C36 C35 N2 118.2(4) . . ?
C36 C35 C40 123.3(4) . . ?
C35 C36 C53 122.0(4) . . ?
C37 C36 C35 117.7(4) . . ?
C37 C36 C53 120.4(4) . . ?
C36 C37 H37 119.9 . . ?
C38 C37 C36 120.2(4) . . ?
C38 C37 H37 119.9 . . ?
C37 C38 H38 119.5 . . ?
C39 C38 C37 121.0(4) . . ?
C39 C38 H38 119.5 . . ?
C38 C39 H39 119.3 . . ?
C38 C39 C40 121.4(4) . . ?
C40 C39 H39 119.3 . . ?
C35 C40 C41 121.6(4) . . ?
C39 C40 C35 116.3(4) . . ?
C39 C40 C41 122.1(4) . . ?
C42 C41 C40 119.6(4) . . ?
C42 C41 C46 121.0(5) . . ?
C46 C41 C40 119.3(4) . . ?
C41 C42 C50 121.8(5) . . ?
C43 C42 C41 118.8(5) . . ?
C43 C42 C50 119.4(5) . . ?
C42 C43 H43 119.7 . . ?
C44 C43 C42 120.5(5) . . ?
C44 C43 H43 119.7 . . ?
C43 C44 H44 119.9 . . ?
C45 C44 C43 120.2(5) . . ?
C45 C44 H44 119.9 . . ?
C44 C45 H45 119.1 . . ?
C44 C45 C46 121.9(5) . . ?
C46 C45 H45 119.1 . . ?
C41 C46 C47 122.3(4) . . ?
C45 C46 C41 117.5(5) . . ?
C45 C46 C47 120.1(5) . . ?
C46 C47 H47 107.3 . . ?
C46 C47 C48 110.2(4) . . ?
C46 C47 C49 114.4(4) . . ?
C48 C47 H47 107.3 . . ?
C48 C47 C49 110.0(4) . . ?
C49 C47 H47 107.3 . . ?
C47 C48 H48A 109.5 . . ?
C47 C48 H48B 109.5 . . ?
C47 C48 H48C 109.5 . . ?
H48A C48 H48B 109.5 . . ?
H48A C48 H48C 109.5 . . ?
H48B C48 H48C 109.5 . . ?
C47 C49 H49A 109.5 . . ?
C47 C49 H49B 109.5 . . ?
C47 C49 H49C 109.5 . . ?
H49A C49 H49B 109.5 . . ?
H49A C49 H49C 109.5 . . ?
H49B C49 H49C 109.5 . . ?
C42 C50 H50 107.1 . . ?
C42 C50 C51 113.0(5) . . ?
C42 C50 C52 111.6(4) . . ?
C51 C50 H50 107.1 . . ?
C51 C50 C52 110.6(5) . . ?
C52 C50 H50 107.1 . . ?
C50 C51 H51A 109.5 . . ?
C50 C51 H51B 109.5 . . ?
C50 C51 H51C 109.5 . . ?
H51A C51 H51B 109.5 . . ?
H51A C51 H51C 109.5 . . ?
H51B C51 H51C 109.5 . . ?
C50 C52 H52A 109.5 . . ?
C50 C52 H52B 109.5 . . ?
C50 C52 H52C 109.5 . . ?
H52A C52 H52B 109.5 . . ?
H52A C52 H52C 109.5 . . ?
H52B C52 H52C 109.5 . . ?
C54 C53 C36 118.7(5) . . ?
C58 C53 C36 119.6(5) . . ?
C58 C53 C54 121.6(5) . . ?
C53 C54 C62 121.8(5) . . ?
C55 C54 C53 117.5(6) . . ?
C55 C54 C62 120.7(6) . . ?
C54 C55 H55 119.3 . . ?
C56 C55 C54 121.4(6) . . ?
C56 C55 H55 119.3 . . ?
C55 C56 H56 119.6 . . ?
C57 C56 C55 120.7(6) . . ?
C57 C56 H56 119.6 . . ?
C56 C57 H57 119.5 . . ?
C56 C57 C58 121.0(6) . . ?
C58 C57 H57 119.5 . . ?
C53 C58 C57 117.7(6) . . ?
C53 C58 C59 121.9(5) . . ?
C57 C58 C59 120.3(6) . . ?
C58 C59 H59 107.6 . . ?
C58 C59 C60 112.4(6) . . ?
C58 C59 C61 111.7(6) . . ?
C60 C59 H59 107.6 . . ?
C60 C59 C61 109.6(6) . . ?
C61 C59 H59 107.6 . . ?
C59 C60 H60A 109.5 . . ?
C59 C60 H60B 109.5 . . ?
C59 C60 H60C 109.5 . . ?
H60A C60 H60B 109.5 . . ?
H60A C60 H60C 109.5 . . ?
H60B C60 H60C 109.5 . . ?
C59 C61 H61A 109.5 . . ?
C59 C61 H61B 109.5 . . ?
C59 C61 H61C 109.5 . . ?
H61A C61 H61B 109.5 . . ?
H61A C61 H61C 109.5 . . ?
H61B C61 H61C 109.5 . . ?
C54 C62 H62 107.5 . . ?
C54 C62 C63 110.7(4) . . ?
C54 C62 C64 114.0(5) . . ?
C63 C62 H62 107.5 . . ?
C63 C62 C64 109.4(4) . . ?
C64 C62 H62 107.5 . . ?
C62 C63 H63A 109.5 . . ?
C62 C63 H63B 109.5 . . ?
C62 C63 H63C 109.5 . . ?
H63A C63 H63B 109.5 . . ?
H63A C63 H63C 109.5 . . ?
H63B C63 H63C 109.5 . . ?
C62 C64 H64A 109.5 . . ?
C62 C64 H64B 109.5 . . ?
C62 C64 H64C 109.5 . . ?
H64A C64 H64B 109.5 . . ?
H64A C64 H64C 109.5 . . ?
H64B C64 H64C 109.5 . . ?
Pd2 Tl2 O2S 89.30(11) . . ?
O2SB Tl2A Pd2 88.8(6) . . ?
C3 Pd2 Tl2 84.60(14) . . ?
C3 Pd2 Tl2A 91.72(17) . . ?
C4 Pd2 Tl2 91.85(14) . . ?
C4 Pd2 Tl2A 85.27(17) . . ?
C4 Pd2 C3 173.1(2) . . ?
C5SB O2SB Tl2A 129(3) . . ?
C5SB O2SB C7SB 112(4) . . ?
C7SB O2SB Tl2A 106(3) . . ?
C3 N3 C83 173.1(5) . . ?
C4 N4 C65 173.6(5) . . ?
N3 C3 Pd2 174.2(4) . . ?
N4 C4 Pd2 174.8(5) . . ?
C66 C65 N4 118.9(4) . . ?
C66 C65 C70 123.7(5) . . ?
C70 C65 N4 117.4(4) . . ?
C65 C66 C67 116.6(5) . . ?
C65 C66 C113 122.6(5) . . ?
C67 C66 C113 120.8(5) . . ?
C66 C67 H67 119.4 . . ?
C68 C67 C66 121.1(5) . . ?
C68 C67 H67 119.4 . . ?
C67 C68 H68 119.8 . . ?
C67 C68 C69 120.5(5) . . ?
C69 C68 H68 119.8 . . ?
C68 C69 H69 119.6 . . ?
C70 C69 C68 120.8(5) . . ?
C70 C69 H69 119.6 . . ?
C65 C70 C71 122.0(4) . . ?
C69 C70 C65 117.3(5) . . ?
C69 C70 C71 120.7(5) . . ?
C72 C71 C70 119.1(5) . . ?
C72 C71 C76 120.9(5) . . ?
C76 C71 C70 120.1(5) . . ?
C71 C72 C80 121.7(5) . . ?
C73 C72 C71 118.2(5) . . ?
C73 C72 C80 120.2(5) . . ?
C72 C73 H73 119.7 . . ?
C74 C73 C72 120.5(6) . . ?
C74 C73 H73 119.7 . . ?
C73 C74 H74 119.4 . . ?
C75 C74 C73 121.1(6) . . ?
C75 C74 H74 119.4 . . ?
C74 C75 H75 119.5 . . ?
C74 C75 C76 121.1(6) . . ?
C76 C75 H75 119.5 . . ?
C71 C76 C77 121.8(5) . . ?
C75 C76 C71 118.1(5) . . ?
C75 C76 C77 120.1(6) . . ?
C76 C77 H77 107.5 . . ?
C76 C77 C78 110.5(5) . . ?
C76 C77 C79 113.0(5) . . ?
C78 C77 H77 107.5 . . ?
C79 C77 H77 107.5 . . ?
C79 C77 C78 110.6(5) . . ?
C77 C78 H78A 109.5 . . ?
C77 C78 H78B 109.5 . . ?
C77 C78 H78C 109.5 . . ?
H78A C78 H78B 109.5 . . ?
H78A C78 H78C 109.5 . . ?
H78B C78 H78C 109.5 . . ?
C77 C79 H79A 109.5 . . ?
C77 C79 H79B 109.5 . . ?
C77 C79 H79C 109.5 . . ?
H79A C79 H79B 109.5 . . ?
H79A C79 H79C 109.5 . . ?
H79B C79 H79C 109.5 . . ?
C72 C80 H80 107.2 . . ?
C72 C80 C81 110.6(5) . . ?
C81 C80 H80 107.2 . . ?
C82 C80 C72 113.5(5) . . ?
C82 C80 H80 107.2 . . ?
C82 C80 C81 110.8(6) . . ?
C80 C81 H81A 109.5 . . ?
C80 C81 H81B 109.5 . . ?
C80 C81 H81C 109.5 . . ?
H81A C81 H81B 109.5 . . ?
H81A C81 H81C 109.5 . . ?
H81B C81 H81C 109.5 . . ?
C80 C82 H82A 109.5 . . ?
C80 C82 H82B 109.5 . . ?
C80 C82 H82C 109.5 . . ?
H82A C82 H82B 109.5 . . ?
H82A C82 H82C 109.5 . . ?
H82B C82 H82C 109.5 . . ?
N3 C83 C88 117.3(4) . . ?
C84 C83 N3 122.0(4) . . ?
C84 C83 C88 120.6(5) . . ?
C83 C84 C85 118.7(5) . . ?
C83 C84 C98 119.9(5) . . ?
C85 C84 C98 121.2(5) . . ?
C84 C85 H85 119.0 . . ?
C86 C85 C84 122.0(5) . . ?
C86 C85 H85 119.0 . . ?
C85 C86 H86 119.7 . . ?
C85 C86 C87 120.7(5) . . ?
C87 C86 H86 119.7 . . ?
C86 C87 H87 120.2 . . ?
C88 C87 C86 119.6(5) . . ?
C88 C87 H87 120.2 . . ?
C83 C88 C89 120.0(5) . . ?
C87 C88 C83 118.3(5) . . ?
C87 C88 C89 121.7(5) . . ?
C90 C89 C88 118.3(5) . . ?
C90 C89 C94 123.3(5) . . ?
C94 C89 C88 118.4(5) . . ?
C89 C90 C110 121.3(5) . . ?
C91 C90 C89 117.2(6) . . ?
C91 C90 C110 121.5(6) . . ?
C90 C91 H91 119.4 . . ?
C92 C91 C90 121.2(6) . . ?
C92 C91 H91 119.4 . . ?
C91 C92 H92 120.1 . . ?
C91 C92 C93 119.9(6) . . ?
C93 C92 H92 120.1 . . ?
C92 C93 H93 118.8 . . ?
C94 C93 C92 122.4(6) . . ?
C94 C93 H93 118.8 . . ?
C89 C94 C95 123.6(5) . . ?
C93 C94 C89 116.0(6) . . ?
C93 C94 C95 120.3(6) . . ?
C94 C95 H95 107.7 . . ?
C94 C95 C96 115.7(5) . . ?
C94 C95 C97 105.5(6) . . ?
C96 C95 H95 107.7 . . ?
C96 C95 C97 112.2(5) . . ?
C97 C95 H95 107.7 . . ?
C95 C96 H96A 109.5 . . ?
C95 C96 H96B 109.5 . . ?
C95 C96 H96C 109.5 . . ?
H96A C96 H96B 109.5 . . ?
H96A C96 H96C 109.5 . . ?
H96B C96 H96C 109.5 . . ?
C95 C97 H97A 109.5 . . ?
C95 C97 H97B 109.5 . . ?
C95 C97 H97C 109.5 . . ?
H97A C97 H97B 109.5 . . ?
H97A C97 H97C 109.5 . . ?
H97B C97 H97C 109.5 . . ?
C99 C98 C84 120.1(5) . . ?
C99 C98 C103 121.6(5) . . ?
C103 C98 C84 118.4(5) . . ?
C98 C99 C100 118.0(5) . . ?
C98 C99 C107 123.7(5) . . ?
C100 C99 C107 118.3(5) . . ?
C99 C100 H100 119.1 . . ?
C101 C100 C99 121.8(6) . . ?
C101 C100 H100 119.1 . . ?
C100 C101 H101 120.4 . . ?
C100 C101 C102 119.2(5) . . ?
C102 C101 H101 120.4 . . ?
C101 C102 H102 118.7 . . ?
C103 C102 C101 122.6(6) . . ?
C103 C102 H102 118.7 . . ?
C98 C103 C104 122.1(5) . . ?
C102 C103 C98 116.5(5) . . ?
C102 C103 C104 121.4(5) . . ?
C103 C104 H104 107.0 . . ?
C103 C104 C105 111.8(5) . . ?
C103 C104 C106 113.6(5) . . ?
C105 C104 H104 107.0 . . ?
C105 C104 C106 110.0(5) . . ?
C106 C104 H104 107.0 . . ?
C104 C105 H10A 109.5 . . ?
C104 C105 H10B 109.5 . . ?
C104 C105 H10C 109.5 . . ?
H10A C105 H10B 109.5 . . ?
H10A C105 H10C 109.5 . . ?
H10B C105 H10C 109.5 . . ?
C104 C106 H10G 109.5 . . ?
C104 C106 H10H 109.5 . . ?
C104 C106 H10I 109.5 . . ?
H10G C106 H10H 109.5 . . ?
H10G C106 H10I 109.5 . . ?
H10H C106 H10I 109.5 . . ?
C99 C107 H107 107.4 . . ?
C108 C107 C99 112.1(5) . . ?
C108 C107 H107 107.4 . . ?
C109 C107 C99 111.8(5) . . ?
C109 C107 H107 107.4 . . ?
C109 C107 C108 110.6(5) . . ?
C107 C108 H10D 109.5 . . ?
C107 C108 H10E 109.5 . . ?
C107 C108 H10F 109.5 . . ?
H10D C108 H10E 109.5 . . ?
H10D C108 H10F 109.5 . . ?
H10E C108 H10F 109.5 . . ?
C107 C109 H10J 109.5 . . ?
C107 C109 H10K 109.5 . . ?
C107 C109 H10L 109.5 . . ?
H10J C109 H10K 109.5 . . ?
H10J C109 H10L 109.5 . . ?
H10K C109 H10L 109.5 . . ?
C90 C110 H110 108.3 . . ?
C90 C110 C112 109.1(6) . . ?
C111 C110 C90 110.5(6) . . ?
C111 C110 H110 108.3 . . ?
C111 C110 C112 112.3(6) . . ?
C112 C110 H110 108.3 . . ?
C110 C111 H11A 109.5 . . ?
C110 C111 H11B 109.5 . . ?
C110 C111 H11C 109.5 . . ?
H11A C111 H11B 109.5 . . ?
H11A C111 H11C 109.5 . . ?
H11B C111 H11C 109.5 . . ?
C110 C112 H11D 109.5 . . ?
C110 C112 H11E 109.5 . . ?
C110 C112 H11F 109.5 . . ?
H11D C112 H11E 109.5 . . ?
H11D C112 H11F 109.5 . . ?
H11E C112 H11F 109.5 . . ?
C114 C113 C66 117.9(5) . . ?
C114 C113 C118 122.3(6) . . ?
C118 C113 C66 119.8(6) . . ?
C113 C114 C115 118.6(7) . . ?
C113 C114 C122 122.8(5) . . ?
C115 C114 C122 118.6(7) . . ?
C114 C115 H115 119.9 . . ?
C116 C115 C114 120.3(8) . . ?
C116 C115 H115 119.9 . . ?
C115 C116 H116 119.9 . . ?
C117 C116 C115 120.3(8) . . ?
C117 C116 H116 119.9 . . ?
C116 C117 H117 118.5 . . ?
C116 C117 C118 123.0(9) . . ?
C118 C117 H117 118.5 . . ?
C113 C118 C119 123.1(6) . . ?
C117 C118 C113 115.3(8) . . ?
C117 C118 C119 121.5(8) . . ?
C118 C119 H119 108.1 . . ?
C118 C119 C120 110.8(7) . . ?
C118 C119 C121 112.2(7) . . ?
C120 C119 H119 108.1 . . ?
C121 C119 H119 108.1 . . ?
C121 C119 C120 109.6(7) . . ?
C119 C120 H12J 109.5 . . ?
C119 C120 H12K 109.5 . . ?
C119 C120 H12L 109.5 . . ?
H12J C120 H12K 109.5 . . ?
H12J C120 H12L 109.5 . . ?
H12K C120 H12L 109.5 . . ?
C119 C121 H12G 109.5 . . ?
C119 C121 H12H 109.5 . . ?
C119 C121 H12I 109.5 . . ?
H12G C121 H12H 109.5 . . ?
H12G C121 H12I 109.5 . . ?
H12H C121 H12I 109.5 . . ?
C114 C122 H122 106.9 . . ?
C114 C122 C123 113.0(5) . . ?
C114 C122 C124 111.3(6) . . ?
C123 C122 H122 106.9 . . ?
C124 C122 H122 106.9 . . ?
C124 C122 C123 111.4(6) . . ?
C122 C123 H12A 109.5 . . ?
C122 C123 H12B 109.5 . . ?
C122 C123 H12C 109.5 . . ?
H12A C123 H12B 109.5 . . ?
H12A C123 H12C 109.5 . . ?
H12B C123 H12C 109.5 . . ?
C122 C124 H12D 109.5 . . ?
C122 C124 H12E 109.5 . . ?
C122 C124 H12F 109.5 . . ?
H12D C124 H12E 109.5 . . ?
H12D C124 H12F 109.5 . . ?
H12E C124 H12F 109.5 . . ?
O2SB C5SB H5SC 104.8 . . ?
O2SB C5SB H5SD 104.8 . . ?
O2SB C5SB C6SB 130(5) . . ?
H5SC C5SB H5SD 105.8 . . ?
C6SB C5SB H5SC 104.8 . . ?
C6SB C5SB H5SD 104.8 . . ?
C5SB C6SB H6SD 109.5 . . ?
C5SB C6SB H6SE 109.5 . . ?
C5SB C6SB H6SF 109.5 . . ?
H6SD C6SB H6SE 109.5 . . ?
H6SD C6SB H6SF 109.5 . . ?
H6SE C6SB H6SF 109.5 . . ?
O2SB C7SB H7SA 110.3 . . ?
O2SB C7SB H7SB 110.3 . . ?
H7SA C7SB H7SB 108.6 . . ?
C8SB C7SB O2SB 107(5) . . ?
C8SB C7SB H7SA 110.3 . . ?
C8SB C7SB H7SB 110.3 . . ?
C7SB C8SB H8SA 109.5 . . ?
C7SB C8SB H8SB 109.5 . . ?
C7SB C8SB H8SC 109.5 . . ?
H8SA C8SB H8SB 109.5 . . ?
H8SA C8SB H8SC 109.5 . . ?
H8SB C8SB H8SC 109.5 . . ?
C158 C157 B2 125.4(4) . . ?
C162 C157 C158 115.1(4) . . ?
C162 C157 B2 119.5(4) . . ?
C157 C158 H158 118.9 . . ?
C159 C158 C157 122.3(4) . . ?
C159 C158 H158 118.9 . . ?
C158 C159 C164 121.3(4) . . ?
C160 C159 C158 120.8(4) . . ?
C160 C159 C164 117.9(4) . . ?
C159 C160 H160 120.8 . . ?
C159 C160 C161 118.3(4) . . ?
C161 C160 H160 120.8 . . ?
C160 C161 C163 121.8(4) . . ?
C162 C161 C160 120.3(4) . . ?
C162 C161 C163 117.9(4) . . ?
C157 C162 H162 118.4 . . ?
C161 C162 C157 123.2(4) . . ?
C161 C162 H162 118.4 . . ?
F13 C163 F15 105.3(4) . . ?
F13 C163 C161 111.7(4) . . ?
F14 C163 F13 106.6(4) . . ?
F14 C163 F15 107.0(4) . . ?
F14 C163 C161 113.3(4) . . ?
F15 C163 C161 112.3(4) . . ?
F7 C164 C159 113.5(4) . . ?
F8 C164 F7 107.1(4) . . ?
F8 C164 F9 105.6(4) . . ?
F8 C164 C159 112.7(4) . . ?
F9 C164 F7 105.1(4) . . ?
F9 C164 C159 112.2(4) . . ?
C166 C165 C170 114.4(4) . . ?
C166 C165 B2 120.8(4) . . ?
C170 C165 B2 124.9(4) . . ?
C165 C166 H166 118.4 . . ?
C167 C166 C165 123.2(4) . . ?
C167 C166 H166 118.4 . . ?
C166 C167 C168 120.3(4) . . ?
C166 C167 C172 119.8(4) . . ?
C168 C167 C172 119.7(5) . . ?
C167 C168 H168 121.0 . . ?
C169 C168 C167 118.1(5) . . ?
C169 C168 H168 121.0 . . ?
C168 C169 C171 118.7(5) . . ?
C170 C169 C168 120.9(4) . . ?
C170 C169 C171 120.3(5) . . ?
C165 C170 H170 118.5 . . ?
C169 C170 C165 122.9(4) . . ?
C169 C170 H170 118.5 . . ?
F0AB C171 F1AB 106.9(10) . . ?
F0AB C171 F2AB 109.8(8) . . ?
F0AB C171 C169 115.0(8) . . ?
F1AB C171 C169 110.4(9) . . ?
F2AB C171 F1AB 103.2(8) . . ?
F2AB C171 C169 110.9(7) . . ?
F0AA C171 C169 110.8(6) . . ?
F1AA C171 C169 112.9(7) . . ?
F1AA C171 F0AA 104.4(7) . . ?
F1AA C171 F2AA 110.1(7) . . ?
F2AA C171 C169 115.2(6) . . ?
F2AA C171 F0AA 102.4(6) . . ?
F4A C172 F5A 97.8(9) . . ?
F4A C172 C167 112.2(7) . . ?
F5A C172 C167 108.7(9) . . ?
F6A C172 F4A 106.2(10) . . ?
F6A C172 F5A 111.2(12) . . ?
F6A C172 C167 118.8(10) . . ?
F4 C172 C167 111.0(5) . . ?
F5 C172 C167 114.9(6) . . ?
F5 C172 F4 104.0(5) . . ?
F5 C172 F6 106.1(6) . . ?
F6 C172 C167 114.2(5) . . ?
F6 C172 F4 105.7(6) . . ?
C174 C173 C178 114.7(4) . . ?
C174 C173 B2 121.9(4) . . ?
C178 C173 B2 123.2(4) . . ?
C173 C174 H174 118.4 . . ?
C175 C174 C173 123.2(5) . . ?
C175 C174 H174 118.4 . . ?
C174 C175 C179 118.6(5) . . ?
C176 C175 C174 120.7(5) . . ?
C176 C175 C179 120.7(5) . . ?
C175 C176 H176 120.8 . . ?
C175 C176 C177 118.3(5) . . ?
C177 C176 H176 120.8 . . ?
C176 C177 C178 120.3(5) . . ?
C176 C177 C180 119.4(5) . . ?
C178 C177 C180 120.3(5) . . ?
C173 C178 H178 118.7 . . ?
C177 C178 C173 122.6(4) . . ?
C177 C178 H178 118.7 . . ?
F16A C179 F18A 102.5(9) . . ?
F16A C179 C175 111.1(8) . . ?
F17A C179 F16A 108.9(10) . . ?
F17A C179 F18A 104.3(12) . . ?
F17A C179 C175 119.2(10) . . ?
F18A C179 C175 109.3(9) . . ?
F16 C179 C175 113.2(6) . . ?
F16 C179 F17 102.1(7) . . ?
F17 C179 C175 109.8(7) . . ?
F18 C179 C175 115.2(8) . . ?
F18 C179 F16 109.9(7) . . ?
F18 C179 F17 105.7(9) . . ?
F22A C180 F23A 112.9(10) . . ?
F22A C180 F24A 100.1(8) . . ?
F22A C180 C177 119.5(7) . . ?
F23A C180 F24A 103.6(8) . . ?
F23A C180 C177 109.9(8) . . ?
F24A C180 C177 109.2(7) . . ?
F22 C180 C177 111.9(6) . . ?
F23 C180 C177 118.1(7) . . ?
F23 C180 F22 108.3(8) . . ?
F23 C180 F24 102.4(7) . . ?
F24 C180 C177 110.6(7) . . ?
F24 C180 F22 104.5(7) . . ?
C182 C181 C186 114.8(4) . . ?
C182 C181 B2 123.5(4) . . ?
C186 C181 B2 121.7(4) . . ?
C181 C182 H182 118.6 . . ?
C183 C182 C181 122.8(4) . . ?
C183 C182 H182 118.6 . . ?
C182 C183 C188 120.7(5) . . ?
C184 C183 C182 120.8(4) . . ?
C184 C183 C188 118.5(5) . . ?
C183 C184 H184 121.0 . . ?
C183 C184 C185 118.1(4) . . ?
C185 C184 H184 121.0 . . ?
C184 C185 C187 119.6(4) . . ?
C186 C185 C184 120.4(4) . . ?
C186 C185 C187 119.9(4) . . ?
C181 C186 H186 118.5 . . ?
C185 C186 C181 123.0(4) . . ?
C185 C186 H186 118.5 . . ?
F19 C187 F21 100.8(5) . . ?
F19 C187 C185 113.9(5) . . ?
F20 C187 F19 113.0(5) . . ?
F20 C187 F21 101.9(5) . . ?
F20 C187 C185 115.7(5) . . ?
F21 C187 C185 109.6(5) . . ?
F10A C188 F11A 112.1(10) . . ?
F10A C188 F12A 103.1(10) . . ?
F10A C188 C183 117.6(9) . . ?
F11A C188 F12A 101.9(9) . . ?
F11A C188 C183 111.4(7) . . ?
F12A C188 C183 109.2(7) . . ?
F10 C188 C183 110.5(6) . . ?
F11 C188 C183 112.6(6) . . ?
F11 C188 F10 99.0(6) . . ?
F12 C188 C183 118.0(6) . . ?
F12 C188 F10 105.9(7) . . ?
F12 C188 F11 109.0(7) . . ?
C165 B2 C157 111.8(4) . . ?
C165 B2 C181 105.1(4) . . ?
C173 B2 C157 104.6(4) . . ?
C173 B2 C165 112.8(4) . . ?
C173 B2 C181 113.5(4) . . ?
C181 B2 C157 109.0(4) . . ?
C126 C125 C130 115.2(5) . . ?
C126 C125 B1 123.8(4) . . ?
C130 C125 B1 120.6(4) . . ?
C125 C126 H126 118.6 . . ?
C127 C126 C125 122.7(5) . . ?
C127 C126 H126 118.6 . . ?
C126 C127 C128 120.8(5) . . ?
C126 C127 C131 120.3(5) . . ?
C128 C127 C131 118.9(5) . . ?
C127 C128 H128 120.9 . . ?
C129 C128 C127 118.2(5) . . ?
C129 C128 H128 120.9 . . ?
C128 C129 C130 121.0(5) . . ?
C128 C129 C132 120.9(6) . . ?
C130 C129 C132 118.0(6) . . ?
C125 C130 H130 119.1 . . ?
C129 C130 C125 121.9(5) . . ?
C129 C130 H130 119.1 . . ?
F46 C131 F48A 87.2(13) . . ?
F46 C131 C127 113.1(6) . . ?
F46 C131 F48B 128.1(15) . . ?
F47 C131 F46 104.1(5) . . ?
F47 C131 F48A 122.2(11) . . ?
F47 C131 C127 111.7(6) . . ?
F47 C131 F48B 90.7(12) . . ?
F48A C131 C127 115.0(6) . . ?
F48B C131 C127 106.3(8) . . ?
F43 C132 F44 105.4(6) . . ?
F43 C132 C129 112.6(6) . . ?
F44 C132 C129 112.4(6) . . ?
F45 C132 F43 107.2(7) . . ?
F45 C132 F44 105.3(6) . . ?
F45 C132 C129 113.4(6) . . ?
C134 C133 B1 120.6(4) . . ?
C138 C133 C134 115.3(4) . . ?
C138 C133 B1 124.1(4) . . ?
C133 C134 H134 119.0 . . ?
C135 C134 C133 121.9(5) . . ?
C135 C134 H134 119.0 . . ?
C134 C135 C140 118.2(5) . . ?
C136 C135 C134 121.3(5) . . ?
C136 C135 C140 120.5(5) . . ?
C135 C136 H136 120.7 . . ?
C135 C136 C137 118.7(5) . . ?
C137 C136 H136 120.7 . . ?
C136 C137 C138 119.9(5) . . ?
C136 C137 C139 119.4(5) . . ?
C138 C137 C139 120.7(5) . . ?
C133 C138 H138 118.5 . . ?
C137 C138 C133 122.9(5) . . ?
C137 C138 H138 118.5 . . ?
F25A C139 F26A 105.7(10) . . ?
F25A C139 F27A 104.0(11) . . ?
F25A C139 C137 117.6(8) . . ?
F26A C139 F27A 100.4(9) . . ?
F26A C139 C137 112.6(8) . . ?
F27A C139 C137 114.6(7) . . ?
F25 C139 C137 114.2(6) . . ?
F25 C139 F27 102.5(6) . . ?
F26 C139 C137 114.1(6) . . ?
F26 C139 F25 106.7(6) . . ?
F26 C139 F27 106.8(7) . . ?
F27 C139 C137 111.8(6) . . ?
F28 C140 F30 104.9(5) . . ?
F28 C140 C135 113.4(5) . . ?
F29 C140 F28 107.7(4) . . ?
F29 C140 F30 104.0(5) . . ?
F29 C140 C135 113.1(5) . . ?
F30 C140 C135 112.9(5) . . ?
C142 C141 B1 122.1(5) . . ?
C146 C141 C142 115.1(5) . . ?
C146 C141 B1 122.7(4) . . ?
C141 C142 H142 118.7 . . ?
C143 C142 C141 122.5(5) . . ?
C143 C142 H142 118.7 . . ?
C142 C143 C144 120.9(5) . . ?
C142 C143 C148 120.2(5) . . ?
C144 C143 C148 118.8(5) . . ?
C143 C144 H144 120.4 . . ?
C143 C144 C145 119.2(5) . . ?
C145 C144 H144 120.4 . . ?
C144 C145 C146 119.2(5) . . ?
C144 C145 C147 121.8(5) . . ?
C146 C145 C147 119.0(5) . . ?
C141 C146 H146 118.5 . . ?
C145 C146 C141 123.0(5) . . ?
C145 C146 H146 118.5 . . ?
F31 C147 C145 113.0(5) . . ?
F32 C147 F31 103.4(6) . . ?
F32 C147 F33 106.1(5) . . ?
F32 C147 C145 114.6(6) . . ?
F33 C147 F31 104.5(5) . . ?
F33 C147 C145 114.2(5) . . ?
F34 C148 F35 108.5(5) . . ?
F34 C148 F36 104.3(5) . . ?
F34 C148 C143 112.5(5) . . ?
F35 C148 F36 104.7(5) . . ?
F35 C148 C143 114.2(5) . . ?
F36 C148 C143 111.9(5) . . ?
C150 C149 C154 116.3(4) . . ?
C150 C149 B1 120.3(4) . . ?
C154 C149 B1 123.4(4) . . ?
C149 C150 H150 118.8 . . ?
C151 C150 C149 122.3(5) . . ?
C151 C150 H150 118.8 . . ?
C150 C151 C156 119.8(5) . . ?
C152 C151 C150 120.3(5) . . ?
C152 C151 C156 119.8(5) . . ?
C151 C152 H152 120.7 . . ?
C153 C152 C151 118.5(5) . . ?
C153 C152 H152 120.7 . . ?
C152 C153 C154 121.2(5) . . ?
C152 C153 C155 119.1(5) . . ?
C154 C153 C155 119.7(5) . . ?
C149 C154 H154 119.4 . . ?
C153 C154 C149 121.3(5) . . ?
C153 C154 H154 119.4 . . ?
F37B C155 C153 113.2(6) . . ?
F38B C155 F37B 103.6(7) . . ?
F38B C155 C153 111.3(7) . . ?
F39B C155 F37B 104.9(7) . . ?
F39B C155 F38B 107.7(7) . . ?
F39B C155 C153 115.2(7) . . ?
F39A C155 C153 114.3(9) . . ?
F39A C155 F37A 110.4(13) . . ?
F39A C155 F38A 104.2(12) . . ?
F39C C155 C153 107.6(10) . . ?
F39C C155 F38C 106.4(12) . . ?
F37A C155 C153 110.7(10) . . ?
F37C C155 C153 116.3(11) . . ?
F37C C155 F39C 109.6(14) . . ?
F37C C155 F38C 104.6(12) . . ?
F38A C155 C153 111.9(10) . . ?
F38A C155 F37A 104.7(12) . . ?
F38C C155 C153 111.8(9) . . ?
F40 C156 F42 103.2(5) . . ?
F40 C156 C151 113.5(5) . . ?
F41 C156 F40 107.5(5) . . ?
F41 C156 F42 104.3(6) . . ?
F41 C156 C151 114.4(5) . . ?
F42 C156 C151 112.9(5) . . ?
C125 B1 C141 108.0(4) . . ?
C125 B1 C149 110.1(4) . . ?
C133 B1 C125 109.5(4) . . ?
C133 B1 C141 109.2(4) . . ?
C133 B1 C149 108.8(4) . . ?
C141 B1 C149 111.2(4) . . ?
H7SC C7S H7SD 108.4 . . ?
O2S C7S H7SC 110.0 . . ?
O2S C7S H7SD 110.0 . . ?
O2S C7S C8S 108.6(10) . . ?
C8S C7S H7SC 110.0 . . ?
C8S C7S H7SD 110.0 . . ?
H5SA C5S H5SB 108.7 . . ?
O2S C5S H5SA 110.6 . . ?
O2S C5S H5SB 110.6 . . ?
C6S C5S H5SA 110.6 . . ?
C6S C5S H5SB 110.6 . . ?
C6S C5S O2S 105.7(8) . . ?
C7S O2S Tl2 131.3(6) . . ?
C7S O2S C5S 112.7(7) . . ?
C5S O2S Tl2 115.6(4) . . ?
C5S C6S H6SA 109.5 . . ?
C5S C6S H6SB 109.5 . . ?
C5S C6S H6SC 109.5 . . ?
H6SA C6S H6SB 109.5 . . ?
H6SA C6S H6SC 109.5 . . ?
H6SB C6S H6SC 109.5 . . ?
C7S C8S H8SD 109.5 . . ?
C7S C8S H8SE 109.5 . . ?
C7S C8S H8SF 109.5 . . ?
H8SD C8S H8SE 109.5 . . ?
H8SD C8S H8SF 109.5 . . ?
H8SE C8S H8SF 109.5 . . ?

_shelx_res_file                  
;
    jfig226.res created by SHELXL-2014/7

TITL jfig226 in P-1
CELL 0.71073 12.7422 26.6786 28.5026 99.098 90.144 90.509
ZERR 4 0.0009 0.0018 0.0019 0.001 0.001 0.001
LATT 1
SFAC C H B N F Pd Tl O
UNIT 392 384 4 8 96 4 4 4
DFIX 1.5 0.01 C6S C5S
RIGU 0.002 0.002 C155 F37C F38A F38B F38C F39A F39B F39C F37A F37B
RIGU 0.002 0.002 F2AA F0AA F1AA C171 F0AB F2AB F1AB
RIGU 0.002 0.002 F4 F5 F6 C172 F5A F4A F6A
RIGU 0.002 0.002 F10 C188 F12 F11 F12A F11A F10A
RIGU 0.002 0.002 F16A F16 F18 F18A F17 F17A C179
RIGU 0.002 0.002 F24A F23 F23A C180 F22A F22 F24
RIGU 0.002 0.002 F12A F12 C188 F11 F11A F10A F10
RIGU 0.002 0.002 F26 F27A C139 F25A F27 F25 F26A
RIGU 0.002 0.002 C8S C8SB C7SB C7S O2SB O2S C5S C6SB C6S C5SB
EADP Tl2A Tl2
EADP O2S O2SB
EADP C6SB C6S
EADP C5SB C5S
EADP C7SB C7S
EADP C8S C8SB

L.S. 10
PLAN  50
SIZE 0.257 0.203 0.195
TEMP -173.15
BOND $H
fmap 2
acta 50
REM <olex2.extras>
REM <HklSrc "%.\\jfig226.hkl">
REM </olex2.extras>

WGHT    0.022000
FVAR       0.09627   0.69016   0.49929   0.69335   0.65219   0.58829   0.61474
FVAR       0.57013   0.83115
TL1   7    0.599062    0.612373   -0.202708    11.00000    0.03536    0.02843 =
         0.03711    0.00260    0.00138    0.00578
B1    3    1.031636    0.279962   -0.379500    11.00000    0.02139    0.02863 =
         0.03622   -0.00646    0.00699    0.00099
O1S   8    0.798800    0.618884   -0.166490    11.00000    0.03253    0.04762 =
         0.05124   -0.00939   -0.00499    0.00596
PD1   6    0.661581    0.533554   -0.271061    11.00000    0.04017    0.02304 =
         0.02525    0.00883    0.00472    0.00075
N1    4    0.678144    0.594876   -0.354945    11.00000    0.02735    0.02225 =
         0.02246    0.00120    0.00031    0.00194
C1    1    0.676955    0.574501   -0.322152    11.00000    0.03044    0.02921 =
         0.02197    0.00548    0.00414    0.00137
PART 1
O2S   8    1.170483   -0.062971   -0.185168    91.00000    0.05007    0.05145 =
         0.08784    0.02612    0.00241    0.00286

TL2   7    1.367728   -0.068963   -0.226955    91.00000    0.04025    0.02517 =
         0.05229    0.00866    0.00005    0.00081
PART 0
B2    3    0.885944    0.257697    0.038014    11.00000    0.01871    0.02210 =
         0.03419    0.01186    0.00460    0.00268

PD2   6    1.332032    0.021527   -0.257991    11.00000    0.04508    0.03002 =
         0.02654    0.00012   -0.00960    0.00402
N2    4    0.584790    0.464082   -0.200692    11.00000    0.02940    0.01707 =
         0.02452    0.00558    0.00334    0.00721
C2    1    0.621070    0.489221   -0.225734    11.00000    0.03681    0.01803 =
         0.02543    0.00237    0.00201    0.00571
PART 1
F27   5    1.132932    0.246537   -0.577327    21.00000    0.09199    0.07687 =
         0.04914    0.00317   -0.00767   -0.00029

PART 0
N4    4    1.249558   -0.035658   -0.354727    11.00000    0.04029    0.02509 =
         0.02650    0.00353   -0.00171    0.00627

C5    1    0.666390    0.620562   -0.393540    11.00000    0.02610    0.02534 =
         0.01695    0.00728   -0.00137   -0.00678
N3    4    1.453264    0.066707   -0.165817    11.00000    0.04335    0.01814 =
         0.02207   -0.00058   -0.00340    0.00933
C35   1    0.526514    0.435922   -0.172121    11.00000    0.02224    0.02513 =
         0.01717    0.00556   -0.00137   -0.00219
PART 1
F26   5    1.024655    0.191114   -0.558323    21.00000    0.05892    0.13392 =
         0.04091   -0.01319   -0.00534   -0.02523

PART 0
C4    1    1.276076   -0.012908   -0.318565    11.00000    0.04351    0.02659 =
         0.03374    0.00564   -0.00143    0.00677
C3    1    1.403981    0.051630   -0.199005    11.00000    0.04270    0.02472 =
         0.02769    0.00277    0.00269    0.00922

PART 1
F25   5    1.180690    0.170875   -0.578405    21.00000    0.08274    0.08982 =
         0.03913   -0.02001    0.00006    0.02236

PART 0
F44   5    0.901214    0.504230   -0.308956    11.00000    0.14579    0.04467 =
         0.15200   -0.01191    0.04718    0.03911
C144  1    1.128946    0.237566   -0.240323    11.00000    0.01561    0.05889 =
         0.02821   -0.00489   -0.00158   -0.00079
AFIX  43
H144  2    1.149790    0.228898   -0.210623    11.00000   -1.20000
AFIX   0
F41   5    0.753228    0.319931   -0.499534    11.00000    0.04699    0.23493 =
         0.14496    0.15213   -0.02856   -0.03621
F43   5    0.796216    0.443273   -0.327555    11.00000    0.06946    0.10670 =
         0.10220   -0.04444   -0.00592    0.04998
F45   5    0.889011    0.447851   -0.266154    11.00000    0.12538    0.12185 =
         0.04946   -0.00636    0.02383    0.07158
F32   5    1.201660    0.124442   -0.312561    11.00000    0.18073    0.08675 =
         0.04864    0.01264    0.02637    0.09064
F31   5    1.055204    0.117404   -0.281611    11.00000    0.10554    0.04419 =
         0.14012    0.02508   -0.04653    0.00145
F46   5    1.313652    0.414819   -0.405945    11.00000    0.04248    0.11997 =
         0.09419    0.06452   -0.02309   -0.03447
F47   5    1.210614    0.461442   -0.436888    11.00000    0.09235    0.07144 =
         0.07311    0.04421    0.04448    0.03467
F36   5    1.072364    0.371847   -0.207365    11.00000    0.10898    0.04533 =
         0.05762   -0.00925   -0.02658    0.01935
F28   5    1.455507    0.190108   -0.461729    11.00000    0.02475    0.12033 =
         0.08397   -0.05427   -0.00235    0.02196
F42   5    0.628390    0.327986   -0.452929    11.00000    0.09975    0.05417 =
         0.09222    0.00746   -0.02568    0.03601
F33   5    1.187557    0.138799   -0.237930    11.00000    0.10293    0.06469 =
         0.04521    0.00321   -0.02075    0.04105
F29   5    1.452539    0.264743   -0.421297    11.00000    0.02558    0.05790 =
         0.10788   -0.00560   -0.01025   -0.01263
F40   5    0.633765    0.264007   -0.505078    11.00000    0.07605    0.04979 =
         0.06595    0.00169   -0.03757    0.00880
F30   5    1.409473    0.201803   -0.389659    11.00000    0.03395    0.09615 =
         0.08923    0.02692   -0.00587    0.01842
F35   5    1.082238    0.315302   -0.162437    11.00000    0.05550    0.05876 =
         0.02977   -0.00630    0.00225    0.00349
F34   5    1.220241    0.340599   -0.194125    11.00000    0.04330    0.06909 =
         0.05471   -0.01883   -0.00952   -0.01335

PART 1
F24   5    0.858876    0.183392   -0.156018    81.00000    0.11203    0.09173 =
         0.04489    0.01627   -0.00756    0.02173

PART 0
C158  1    0.693108    0.239422    0.071946    11.00000    0.02639    0.01866 =
         0.02694    0.00530   -0.00459   -0.00058
AFIX  43
H158  2    0.725545    0.224758    0.096519    11.00000   -1.20000
AFIX   0

PART 1
F16   5    1.012496    0.067771    0.025154    71.00000    0.11885    0.04148 =
         0.08949    0.02254   -0.02569    0.02379

F23   5    0.996780    0.143739   -0.165220    81.00000    0.11590    0.04725 =
         0.03072   -0.00499    0.00557    0.01946
F2AA  5    1.191533    0.160604    0.107623    61.00000    0.04905    0.08206 =
         0.04348    0.00872   -0.00026    0.04576
F22   5    1.004086    0.224452   -0.140444    81.00000    0.11952    0.04726 =
         0.03149    0.00841    0.00753    0.00310
PART 0
C166  1    0.893486    0.279785    0.131747    11.00000    0.01220    0.02425 =
         0.03441    0.01115    0.00163    0.00010
AFIX  43
H166  2    0.836957    0.302130    0.128995    11.00000   -1.20000
AFIX   0

PART 1
F4    5    0.792693    0.276393    0.230519    41.00000    0.05111    0.07345 =
         0.06214    0.00688    0.02995    0.00888

F10   5    0.916563    0.489578    0.068374    51.00000    0.08698    0.03943 =
         0.09997    0.00230    0.00897    0.02044
F17   5    0.852789    0.054584    0.005170    71.00000    0.10014    0.03958 =
         0.08114    0.03114   -0.00682    0.00422
F18   5    0.971001    0.031397   -0.046055    71.00000    0.13870    0.02705 =
         0.08182    0.01479    0.00840    0.02373
F0AA  5    1.235312    0.210326    0.170252    61.00000    0.03323    0.06918 =
         0.04876    0.00391   -0.00659    0.02223
PART 0
C38   1    0.404854    0.380636   -0.119812    11.00000    0.01894    0.02707 =
         0.02560    0.00846    0.00049   -0.00361
AFIX  43
H38   2    0.362196    0.361264   -0.101917    11.00000   -1.20000
AFIX   0

PART 1
F1AA  5    1.127318    0.149623    0.174565    61.00000    0.04294    0.06648 =
         0.07513    0.03575   -0.00165    0.02171

PART 0
C182  1    0.877981    0.358179    0.039178    11.00000    0.02128    0.02806 =
         0.02810    0.00505    0.01059    0.00673
AFIX  43
H182  2    0.812412    0.357781    0.054912    11.00000   -1.20000
AFIX   0
F21   5    1.249617    0.346666   -0.000563    11.00000    0.03157    0.12331 =
         0.09697    0.03205    0.01457    0.00434
C181  1    0.930541    0.312533    0.026532    11.00000    0.02124    0.02090 =
         0.02113    0.00468   -0.00106    0.00364

PART 1
F5    5    0.837978    0.347491    0.213472    41.00000    0.05860    0.05982 =
         0.04210    0.00622    0.00122    0.03017

PART 0
C40   1    0.545574    0.383630   -0.175874    11.00000    0.02509    0.01538 =
         0.01988    0.00575   -0.00340    0.00043

PART 1
F6    5    0.936951    0.311817    0.257820    41.00000    0.04438    0.08310 =
         0.03086   -0.00369   -0.00047    0.02756

PART 0
C159  1    0.584113    0.240902    0.070031    11.00000    0.02447    0.01903 =
         0.02256    0.00342   -0.00057   -0.00381
F20   5    1.207544    0.407854   -0.031753    11.00000    0.05891    0.04384 =
         0.15776    0.01735    0.06864   -0.00318
C157  1    0.756760    0.258828    0.038854    11.00000    0.02465    0.01750 =
         0.02301    0.00286    0.00156    0.00373
F19   5    1.180171    0.332110   -0.066279    11.00000    0.05624    0.10301 =
         0.06178   -0.03986    0.03928   -0.03528
F9    5    0.473441    0.261976    0.135802    11.00000    0.05441    0.08067 =
         0.04760    0.01743    0.02438    0.01601

C11   1    0.791798    0.558205   -0.439105    11.00000    0.03467    0.02523 =
         0.01509    0.00304    0.00284   -0.00036
F8    5    0.440139    0.193095    0.089476    11.00000    0.05866    0.09150 =
         0.05244    0.03217   -0.01703   -0.05036
C10   1    0.716885    0.601797   -0.436275    11.00000    0.03047    0.02321 =
         0.02827    0.00610   -0.00093   -0.00739
F13   5    0.559049    0.274656   -0.079945    11.00000    0.05371    0.06131 =
         0.03316    0.01138   -0.01256    0.01114
F7    5    0.572717    0.198339    0.136660    11.00000    0.03402    0.06862 =
         0.05177    0.03906    0.00217   -0.00681
C160  1    0.533991    0.261548    0.034973    11.00000    0.01684    0.02308 =
         0.03026   -0.00209    0.00256    0.00484
AFIX  43
H160  2    0.459571    0.262970    0.033875    11.00000   -1.20000
AFIX   0
F15   5    0.441929    0.309330   -0.032540    11.00000    0.02415    0.07050 =
         0.06601    0.03925   -0.00295    0.01042
C162  1    0.703024    0.278395    0.003510    11.00000    0.02306    0.02687 =
         0.02439    0.00745    0.00692    0.00496
AFIX  43
H162  2    0.742558    0.291151   -0.020315    11.00000   -1.20000
AFIX   0
F14   5    0.586860    0.349058   -0.041408    11.00000    0.04098    0.03672 =
         0.05955    0.02620   -0.00204    0.00609

C151  1    0.753554    0.266989   -0.441715    11.00000    0.02157    0.03424 =
         0.03588    0.00479    0.00467    0.00688
C36   1    0.450304    0.461025   -0.142380    11.00000    0.01975    0.02040 =
         0.02757    0.00410   -0.00188    0.00041
C145  1    1.119917    0.200445   -0.280078    11.00000    0.02579    0.03342 =
         0.04008   -0.00015   -0.00205    0.00829
C142  1    1.077510    0.300052   -0.286933    11.00000    0.02265    0.04233 =
         0.03286   -0.00234    0.00184   -0.00101
AFIX  43
H142  2    1.063751    0.334671   -0.288579    11.00000   -1.20000
AFIX   0

C163  1    0.546576    0.303578   -0.037764    11.00000    0.02740    0.04179 =
         0.03722    0.00554    0.00003    0.00642
C53   1    0.433440    0.517194   -0.138432    11.00000    0.01960    0.02340 =
         0.04644    0.00919    0.01643    0.00503
C169  1    1.059476    0.217849    0.141916    11.00000    0.02097    0.03287 =
         0.02860    0.01129   -0.00231    0.00317
C149  1    0.911146    0.260509   -0.394287    11.00000    0.01862    0.02359 =
         0.03119   -0.00623    0.00618    0.00727
C161  1    0.594671    0.280236    0.001274    11.00000    0.02555    0.02234 =
         0.02642    0.00790   -0.00239    0.00529
C175  1    0.939062    0.119034   -0.027420    11.00000    0.04120    0.01900 =
         0.04644    0.01015   -0.00084    0.00853
C183  1    0.917296    0.404263    0.029779    11.00000    0.02927    0.02155 =
         0.04526    0.00750    0.01116    0.00450
C47   1    0.757204    0.368973   -0.138474    11.00000    0.02234    0.03753 =
         0.03241    0.00362    0.00637    0.00939
AFIX  13
H47   2    0.691340    0.379749   -0.120853    11.00000   -1.20000
AFIX   0
C23   1    0.554523    0.680786   -0.340320    11.00000    0.02948    0.02088 =
         0.03121    0.00757   -0.00054    0.00746

C138  1    1.084128    0.240112   -0.468547    11.00000    0.02542    0.02754 =
         0.03836   -0.00294    0.00116   -0.00289
AFIX  43
H138  2    1.013439    0.244483   -0.477650    11.00000   -1.20000
AFIX   0

C177  1    0.943179    0.172801   -0.085934    11.00000    0.02666    0.03166 =
         0.02885    0.00241    0.00511    0.00771
C6    1    0.603838    0.664159   -0.387215    11.00000    0.02553    0.02090 =
         0.02991    0.00801   -0.00239   -0.00069
C39   1    0.481656    0.356815   -0.148926    11.00000    0.02558    0.01607 =
         0.02668    0.00558   -0.00475    0.00015
AFIX  43
H39   2    0.491122    0.321295   -0.150616    11.00000   -1.20000
AFIX   0

C125  1    1.039662    0.341803   -0.374563    11.00000    0.03090    0.03527 =
         0.02757   -0.00172    0.00205    0.00345
C141  1    1.066356    0.263983   -0.328476    11.00000    0.01471    0.03561 =
         0.03603   -0.00479    0.00325    0.00026
C137  1    1.155228    0.220122   -0.503358    11.00000    0.03194    0.02698 =
         0.02995   -0.00382    0.00214   -0.00324
C45   1    0.798424    0.321059   -0.219401    11.00000    0.03727    0.02555 =
         0.04823    0.00196    0.01067    0.00221
AFIX  43
H45   2    0.865162    0.313805   -0.207283    11.00000   -1.20000
AFIX   0

C185  1    1.069576    0.362662   -0.003622    11.00000    0.01881    0.02633 =
         0.03326   -0.00010    0.00565   -0.00466
C174  1    0.918570    0.160639    0.006888    11.00000    0.03758    0.02696 =
         0.03459    0.01355    0.00156    0.00369
AFIX  43
H174  2    0.906870    0.155128    0.038587    11.00000   -1.20000
AFIX   0

C15   1    0.829555    0.469250   -0.450874    11.00000    0.04513    0.02990 =
         0.02781    0.00623    0.00008   -0.00523
AFIX  43
H15   2    0.806742    0.434813   -0.456081    11.00000   -1.20000
AFIX   0

C173  1    0.914285    0.210010   -0.002772    11.00000    0.01599    0.02163 =
         0.03220    0.00864    0.00142    0.00192
C165  1    0.935049    0.252210    0.090048    11.00000    0.01807    0.01902 =
         0.02985    0.00942    0.00110   -0.00233
C136  1    1.259168    0.213421   -0.491199    11.00000    0.02845    0.02929 =
         0.03975   -0.00211    0.01301    0.00205
AFIX  43
H136  2    1.308413    0.199769   -0.514654    11.00000   -1.20000
AFIX   0
C153  1    0.762736    0.202328   -0.393389    11.00000    0.02343    0.02817 =
         0.03733    0.00593    0.00074    0.00152

C12   1    0.899429    0.569637   -0.433185    11.00000    0.02768    0.03826 =
         0.02835    0.00100    0.01120   -0.00378
C178  1    0.926732    0.214448   -0.050864    11.00000    0.02028    0.02345 =
         0.02986    0.00632   -0.00234   -0.00055
AFIX  43
H178  2    0.923797    0.247237   -0.059800    11.00000   -1.20000
AFIX   0

C37   1    0.388949    0.432138   -0.116245    11.00000    0.02090    0.02673 =
         0.02728    0.00197    0.00191    0.00319
AFIX  43
H37   2    0.335879    0.447956   -0.095859    11.00000   -1.20000
AFIX   0

C98   1    1.435299    0.168394   -0.116344    11.00000    0.04117    0.02729 =
         0.03401    0.00346   -0.01203   -0.00102
C176  1    0.950270    0.124533   -0.074140    11.00000    0.03974    0.02184 =
         0.03895    0.00053    0.00270    0.00847
AFIX  43
H176  2    0.962596    0.095951   -0.097850    11.00000   -1.20000
AFIX   0
C186  1    1.028750    0.316942    0.005330    11.00000    0.02229    0.02629 =
         0.02535    0.00279    0.00023    0.00177
AFIX  43
H186  2    1.069052    0.287133   -0.003271    11.00000   -1.20000
AFIX   0

C154  1    0.862617    0.219147   -0.377852    11.00000    0.02503    0.02712 =
         0.03458   -0.00164   -0.00008    0.00525
AFIX  43
H154  2    0.898597    0.202304   -0.355704    11.00000   -1.20000
AFIX   0
C133  1    1.112019    0.254042   -0.420817    11.00000    0.01850    0.02450 =
         0.03371   -0.00504    0.00430   -0.00588

C13   1    0.970156    0.529462   -0.437879    11.00000    0.03177    0.04270 =
         0.03075   -0.00210    0.00543   -0.00220
AFIX  43
H13   2    1.043303    0.536348   -0.434547    11.00000   -1.20000
AFIX   0

C70   1    1.249910   -0.118823   -0.400996    11.00000    0.03440    0.03028 =
         0.02761   -0.00089    0.00308    0.00435
C84   1    1.516392    0.131774   -0.103377    11.00000    0.02950    0.03471 =
         0.03916    0.00115    0.00119    0.00305
C135  1    1.289295    0.226876   -0.444738    11.00000    0.01702    0.02705 =
         0.03609   -0.00097    0.00509   -0.00388
C7    1    0.590170    0.688046   -0.426413    11.00000    0.04233    0.02026 =
         0.04117    0.01146   -0.00718    0.00107
AFIX  43
H7    2    0.548205    0.717609   -0.423751    11.00000   -1.20000
AFIX   0

C172  1    0.877061    0.303283    0.218825    11.00000    0.03096    0.05559 =
         0.03085    0.00824    0.00531    0.01620
C134  1    1.218180    0.246675   -0.410077    11.00000    0.02579    0.02789 =
         0.03189   -0.00638   -0.00123   -0.00389
AFIX  43
H134  2    1.241763    0.255522   -0.378172    11.00000   -1.20000
AFIX   0

C42   1    0.604992    0.342322   -0.256377    11.00000    0.05153    0.02343 =
         0.02788    0.00579    0.00158    0.00370
C65   1    1.224964   -0.067634   -0.397639    11.00000    0.03606    0.03269 =
         0.01939   -0.00230    0.00023    0.00632
C8    1    0.636752    0.669559   -0.469631    11.00000    0.05638    0.03493 =
         0.03041    0.01772   -0.00512   -0.00535
AFIX  43
H8    2    0.625072    0.686154   -0.496289    11.00000   -1.20000
AFIX   0

C127  1    1.138399    0.419497   -0.377977    11.00000    0.06314    0.03618 =
         0.02146   -0.00340   -0.00269   -0.01561
C143  1    1.107321    0.287179   -0.244411    11.00000    0.02317    0.03259 =
         0.03706   -0.00930    0.00154    0.00087
C187  1    1.172835    0.364038   -0.027729    11.00000    0.03274    0.03354 =
         0.05376    0.00154    0.00895   -0.00411
C29   1    0.727657    0.721925   -0.309485    11.00000    0.03162    0.04122 =
         0.03342   -0.01049   -0.00094    0.00445
AFIX  13
H29   2    0.747587    0.708242   -0.342944    11.00000   -1.20000
AFIX   0

C68   1    1.179040   -0.130705   -0.480252    11.00000    0.06686    0.03739 =
         0.03196   -0.01050   -0.00184    0.00877
AFIX  43
H68   2    1.162943   -0.152712   -0.508987    11.00000   -1.20000
AFIX   0

C14   1    0.934683    0.479858   -0.447314    11.00000    0.04376    0.03753 =
         0.03039    0.00480    0.00179    0.01147
AFIX  43
H14   2    0.983668    0.452894   -0.451364    11.00000   -1.20000
AFIX   0
C54   1    0.483477    0.550016   -0.101059    11.00000    0.03214    0.02267 =
         0.05427   -0.00196    0.02548   -0.00495

C168  1    1.013054    0.243644    0.182243    11.00000    0.02201    0.03209 =
         0.02974    0.01266   -0.00493   -0.00136
AFIX  43
H168  2    1.036670    0.239398    0.212999    11.00000   -1.20000
AFIX   0

C83   1    1.523316    0.084184   -0.129313    11.00000    0.03179    0.01499 =
         0.03340    0.00110   -0.00678    0.00419
C66   1    1.177280   -0.046820   -0.434040    11.00000    0.05260    0.03257 =
         0.02327    0.00096   -0.00024   -0.00025
C44   1    0.775664    0.304292   -0.266334    11.00000    0.05213    0.03189 =
         0.04484   -0.00377    0.02373    0.00744
AFIX  43
H44   2    0.825850    0.285126   -0.286035    11.00000   -1.20000
AFIX   0
C16   1    0.755087    0.507417   -0.447092    11.00000    0.03688    0.02687 =
         0.02071    0.00648   -0.00481   -0.00236

C99   1    1.446751    0.189790   -0.157854    11.00000    0.04689    0.03139 =
         0.03632    0.00405   -0.00819    0.00022
C184  1    1.012984    0.406993    0.007869    11.00000    0.03499    0.02476 =
         0.04218    0.00728    0.00841   -0.00367
AFIX  43
H184  2    1.039400    0.438370    0.000843    11.00000   -1.20000
AFIX   0

C103  1    1.348171    0.180769   -0.084848    11.00000    0.04110    0.02944 =
         0.04128    0.00284   -0.00222    0.00437
C156  1    0.694911    0.294190   -0.474920    11.00000    0.03233    0.05976 =
         0.04833    0.01568   -0.00041    0.00188
C170  1    1.022168    0.222228    0.097422    11.00000    0.02339    0.02711 =
         0.02758    0.00603    0.00381    0.00094
AFIX  43
H170  2    1.056690    0.204235    0.070480    11.00000   -1.20000
AFIX   0

C41   1    0.628142    0.358313   -0.208042    11.00000    0.03859    0.01575 =
         0.02245    0.00846    0.00621    0.00020
C19   1    0.603782    0.464027   -0.412465    11.00000    0.03947    0.03646 =
         0.04790    0.00150   -0.00315   -0.01030
AFIX  33
H19A  2    0.529079    0.455498   -0.416926    11.00000   -1.50000
H19B  2    0.644253    0.432763   -0.413876    11.00000   -1.50000
H19C  2    0.614445    0.485245   -0.381444    11.00000   -1.50000
AFIX   0

C171  1    1.149845    0.182949    0.147536    11.00000    0.03614    0.05043 =
         0.04163    0.01198   -0.00166    0.02174
C50   1    0.500716    0.354119   -0.278047    11.00000    0.06574    0.03166 =
         0.02119   -0.00151   -0.00702    0.00278
AFIX  13
H50   2    0.464457    0.379479   -0.254045    11.00000   -1.20000
AFIX   0

C152  1    0.707756    0.225790   -0.425461    11.00000    0.01752    0.03825 =
         0.04675   -0.00038   -0.00159   -0.00060
AFIX  43
H152  2    0.639965    0.213919   -0.436145    11.00000   -1.20000
AFIX   0
C71   1    1.300082   -0.139612   -0.361154    11.00000    0.04245    0.02103 =
         0.03332   -0.00318   -0.00371    0.01016
C150  1    0.853279    0.283906   -0.426121    11.00000    0.02202    0.02717 =
         0.04085    0.00438    0.00888    0.00266
AFIX  43
H150  2    0.882902    0.312419   -0.437603    11.00000   -1.20000
AFIX   0

C180  1    0.953943    0.179642   -0.136127    11.00000    0.10387    0.03775 =
         0.02953    0.00315    0.00476    0.01587
C164  1    0.518472    0.223311    0.107376    11.00000    0.03209    0.04308 =
         0.03175    0.00877   -0.00381   -0.01141
C140  1    1.400841    0.221072   -0.430125    11.00000    0.02331    0.05349 =
         0.04524   -0.00252    0.00290   -0.00117
C100  1    1.374715    0.226749   -0.166333    11.00000    0.06275    0.03521 =
         0.04577    0.00741   -0.01020    0.00619
AFIX  43
H100  2    1.381522    0.241722   -0.194291    11.00000   -1.20000
AFIX   0

C9    1    0.700032    0.627174   -0.474202    11.00000    0.05197    0.03509 =
         0.02540    0.01029   -0.00027   -0.00701
AFIX  43
H9    2    0.732320    0.615381   -0.503853    11.00000   -1.20000
AFIX   0

C101  1    1.294338    0.241970   -0.135271    11.00000    0.05399    0.03738 =
         0.05196   -0.00071   -0.01574    0.00983
AFIX  43
H101  2    1.248535    0.268307   -0.140897    11.00000   -1.20000
AFIX   0

C24   1    0.449534    0.667314   -0.333344    11.00000    0.02819    0.02523 =
         0.03210    0.00151   -0.00159    0.00220
C128  1    1.062623    0.448879   -0.352102    11.00000    0.08190    0.02511 =
         0.02933    0.00167   -0.01121   -0.00095
AFIX  43
H128  2    1.071682    0.484570   -0.343824    11.00000   -1.20000
AFIX   0
C87   1    1.673325    0.066765   -0.082440    11.00000    0.05181    0.04824 =
         0.06222    0.00667   -0.02267    0.00026
AFIX  43
H87   2    1.726363    0.044732   -0.074463    11.00000   -1.20000
AFIX   0

C46   1    0.726421    0.348453   -0.188947    11.00000    0.03274    0.01979 =
         0.03356    0.00598    0.01113    0.00401
C67   1    1.155116   -0.080007   -0.475792    11.00000    0.07071    0.04409 =
         0.02192    0.00142   -0.00722    0.00538
AFIX  43
H67   2    1.122930   -0.067408   -0.501624    11.00000   -1.20000
AFIX   0

C188  1    0.855754    0.451414    0.041788    11.00000    0.05480    0.02826 =
         0.08434    0.01694    0.02397    0.02139
C126  1    1.126223    0.367684   -0.389023    11.00000    0.03655    0.03661 =
         0.02485   -0.00316    0.00087   -0.00415
AFIX  43
H126  2    1.179013    0.348760   -0.407267    11.00000   -1.20000
AFIX   0
C139  1    1.122096    0.206606   -0.552942    11.00000    0.05036    0.06715 =
         0.03274   -0.00919    0.00110    0.00008

C28   1    0.614384    0.706247   -0.302298    11.00000    0.02349    0.02515 =
         0.03630    0.00372   -0.00140    0.00884
C69   1    1.226449   -0.149925   -0.443145    11.00000    0.05517    0.03542 =
         0.03200   -0.00584    0.00100    0.00958
AFIX  43
H69   2    1.242986   -0.184977   -0.446804    11.00000   -1.20000
AFIX   0

C59   1    0.312865    0.500752   -0.210258    11.00000    0.04480    0.06203 =
         0.08741    0.03975   -0.01517    0.01247
AFIX  13
H59   2    0.345180    0.466466   -0.212221    11.00000   -1.20000
AFIX   0

C167  1    0.930630    0.276058    0.176528    11.00000    0.01717    0.02533 =
         0.02572    0.00476    0.00169    0.00031
C132  1    0.890261    0.454442   -0.310228    11.00000    0.08586    0.04700 =
         0.05085   -0.01626    0.00523    0.03428
C86   1    1.665798    0.115975   -0.057601    11.00000    0.04244    0.04738 =
         0.06430   -0.02575   -0.01751   -0.00089
AFIX  43
H86   2    1.715913    0.127913   -0.033599    11.00000   -1.20000
AFIX   0
C104  1    1.328122    0.153926   -0.044035    11.00000    0.03619    0.05166 =
         0.03307   -0.00294    0.00343   -0.00244
AFIX  13
H104  2    1.397810    0.148565   -0.029490    11.00000   -1.20000
AFIX   0
C93   1    1.660138   -0.058013   -0.217273    11.00000    0.04453    0.04268 =
         0.06390    0.00012    0.00010    0.01359
AFIX  43
H93   2    1.690111   -0.063705   -0.248121    11.00000   -1.20000
AFIX   0
C89   1    1.608000   -0.002820   -0.147521    11.00000    0.04537    0.03316 =
         0.05517   -0.00338   -0.01658    0.00947
C148  1    1.121501    0.327346   -0.201791    11.00000    0.04774    0.04760 =
         0.04112   -0.00018   -0.01065    0.00698
C85   1    1.588930    0.146482   -0.067192    11.00000    0.03983    0.03550 =
         0.03710   -0.00589   -0.02048    0.00927
AFIX  43
H85   2    1.583593    0.179271   -0.048724    11.00000   -1.20000
AFIX   0

C32   1    0.381238    0.641480   -0.373003    11.00000    0.03993    0.05256 =
         0.03779   -0.00031    0.00294   -0.01101
AFIX  13
H32   2    0.424939    0.634873   -0.402387    11.00000   -1.20000
AFIX   0
C57   1    0.346932    0.587915   -0.163081    11.00000    0.02925    0.04080 =
         0.13761    0.05142    0.02397    0.01366
AFIX  43
H57   2    0.300118    0.601360   -0.183808    11.00000   -1.20000
AFIX   0

C102  1    1.281059    0.218284   -0.095538    11.00000    0.03787    0.05316 =
         0.04986    0.00602   -0.01083    0.00904
AFIX  43
H102  2    1.223898    0.228116   -0.074886    11.00000   -1.20000
AFIX   0

C62   1    0.560178    0.530829   -0.068387    11.00000    0.05116    0.03291 =
         0.04023   -0.00470    0.00814   -0.01643
AFIX  13
H62   2    0.546814    0.493597   -0.070044    11.00000   -1.20000
AFIX   0
C31   1    0.803070    0.699272   -0.276032    11.00000    0.03107    0.05389 =
         0.08409   -0.00154   -0.02259    0.00598
AFIX  33
H31A  2    0.794391    0.662276   -0.280811    11.00000   -1.50000
H31B  2    0.875634    0.707909   -0.283095    11.00000   -1.50000
H31C  2    0.787032    0.713257   -0.242965    11.00000   -1.50000
AFIX   0

C130  1    0.961978    0.372786   -0.349903    11.00000    0.03400    0.03545 =
         0.04052   -0.00334    0.00468    0.00320
AFIX  43
H130  2    0.899424    0.357422   -0.340639    11.00000   -1.20000
AFIX   0

C22   1    1.010789    0.639095   -0.459707    11.00000    0.05039    0.04330 =
         0.06386    0.00406    0.01596   -0.01141
AFIX  33
H22A  2    1.035182    0.674158   -0.450049    11.00000   -1.50000
H22B  2    1.071365    0.616505   -0.464487    11.00000   -1.50000
H22C  2    0.970853    0.636594   -0.489428    11.00000   -1.50000
AFIX   0
C55   1    0.460665    0.601042   -0.096173    11.00000    0.05317    0.02889 =
         0.08392   -0.00718    0.03502   -0.00545
AFIX  43
H55   2    0.491751    0.623844   -0.070874    11.00000   -1.20000
AFIX   0

C114  1    1.047469    0.022016   -0.414287    11.00000    0.10035    0.03195 =
         0.02675    0.00228   -0.01939    0.01421
C88   1    1.602530    0.050102   -0.119052    11.00000    0.04769    0.03374 =
         0.04503    0.00180   -0.00129   -0.00306
C179  1    0.947430    0.068077   -0.012498    11.00000    0.09404    0.02666 =
         0.07437    0.01797   -0.00503    0.01294
C17   1    0.640768    0.493178   -0.451934    11.00000    0.04238    0.02381 =
         0.04328    0.00947   -0.00869   -0.00497
AFIX  13
H17   2    0.599992    0.525384   -0.448778    11.00000   -1.20000
AFIX   0
C63   1    0.671815    0.537441   -0.084796    11.00000    0.05451    0.05251 =
         0.03999   -0.00146    0.01055    0.00667
AFIX  33
H63A  2    0.720746    0.524673   -0.062976    11.00000   -1.50000
H63B  2    0.680634    0.518403   -0.116857    11.00000   -1.50000
H63C  2    0.686230    0.573520   -0.085164    11.00000   -1.50000
AFIX   0

C129  1    0.974346    0.425055   -0.338797    11.00000    0.06047    0.03241 =
         0.03399   -0.00699    0.00082    0.01336
C113  1    1.148962    0.008244   -0.429086    11.00000    0.08146    0.02952 =
         0.02534    0.00298   -0.01875   -0.00236
C146  1    1.089733    0.214222   -0.323227    11.00000    0.02184    0.04293 =
         0.02764   -0.00741   -0.00204    0.00678
AFIX  43
H146  2    1.084845    0.188525   -0.350340    11.00000   -1.20000
AFIX   0
C94   1    1.656388   -0.008955   -0.192979    11.00000    0.05315    0.03892 =
         0.04661    0.00157   -0.00280    0.01828
C90   1    1.566319   -0.043578   -0.127325    11.00000    0.07268    0.02276 =
         0.05806    0.00364   -0.01684    0.01090

C20   1    0.940600    0.623552   -0.420987    11.00000    0.03407    0.03828 =
         0.05317   -0.00614    0.01277   -0.00593
AFIX  13
H20   2    0.878581    0.646533   -0.417795    11.00000   -1.20000
AFIX   0

C118  1    1.222804    0.043717   -0.441091    11.00000    0.12996    0.04051 =
         0.03751    0.00609   -0.02999   -0.02625
C107  1    1.535230    0.175996   -0.193856    11.00000    0.05793    0.02555 =
         0.05354    0.00884    0.01108    0.00369
AFIX  13
H107  2    1.569355    0.144697   -0.186075    11.00000   -1.20000
AFIX   0
C155  1    0.714645    0.157441   -0.375830    11.00000    0.03428    0.04290 =
         0.07137    0.01672   -0.00829   -0.00650

C52   1    0.429598    0.307179   -0.287644    11.00000    0.06303    0.05998 =
         0.05072    0.01018   -0.01141    0.00945
AFIX  33
H52A  2    0.363259    0.316104   -0.301564    11.00000   -1.50000
H52B  2    0.464366    0.280678   -0.309790    11.00000   -1.50000
H52C  2    0.415554    0.294647   -0.257734    11.00000   -1.50000
AFIX   0
C58   1    0.366361    0.535523   -0.170176    11.00000    0.02842    0.04064 =
         0.07345    0.02340    0.00861    0.00324

C92   1    1.621459   -0.099541   -0.198122    11.00000    0.05999    0.04290 =
         0.06546   -0.00378   -0.01349    0.01474
AFIX  43
H92   2    1.627264   -0.132859   -0.215473    11.00000   -1.20000
AFIX   0
C96   1    1.668498    0.034907   -0.266274    11.00000    0.07007    0.06251 =
         0.08514    0.01525    0.01775   -0.00343
AFIX  33
H96A  2    1.701363    0.064347   -0.277159    11.00000   -1.50000
H96B  2    1.691794    0.003731   -0.286283    11.00000   -1.50000
H96C  2    1.592004    0.037393   -0.268441    11.00000   -1.50000
AFIX   0

C18   1    0.615538    0.462543   -0.501087    11.00000    0.05149    0.04999 =
         0.04594    0.00200   -0.01755   -0.00775
AFIX  33
H18A  2    0.540561    0.453927   -0.502998    11.00000   -1.50000
H18B  2    0.633301    0.482884   -0.525778    11.00000   -1.50000
H18C  2    0.656673    0.431297   -0.505806    11.00000   -1.50000
AFIX   0

C95   1    1.700341    0.033733   -0.214495    11.00000    0.06414    0.05134 =
         0.07562   -0.02381    0.03981   -0.01266
AFIX  13
H95   2    1.676259    0.066052   -0.195018    11.00000   -1.20000
AFIX   0
C105  1    1.279533    0.101998   -0.059638    11.00000    0.07011    0.04689 =
         0.05227    0.01111    0.00877    0.00215
AFIX  33
H10A  2    1.267435    0.085429   -0.031772    11.00000   -1.50000
H10B  2    1.212561    0.105584   -0.075703    11.00000   -1.50000
H10C  2    1.327129    0.081343   -0.081546    11.00000   -1.50000
AFIX   0
C122  1    0.970950   -0.014479   -0.397651    11.00000    0.07951    0.04908 =
         0.04754    0.00430   -0.00372    0.03507
AFIX  13
H122  2    1.007253   -0.047851   -0.399938    11.00000   -1.20000
AFIX   0

C51   1    0.513409    0.378075   -0.322819    11.00000    0.09192    0.05885 =
         0.04885    0.02120   -0.02135   -0.00393
AFIX  33
H51A  2    0.444032    0.384843   -0.335218    11.00000   -1.50000
H51B  2    0.552984    0.410008   -0.315233    11.00000   -1.50000
H51C  2    0.551377    0.354786   -0.346813    11.00000   -1.50000
AFIX   0
C43   1    0.680050    0.315182   -0.285029    11.00000    0.07353    0.03230 =
         0.02848   -0.00130    0.00929    0.01096
AFIX  43
H43   2    0.665374    0.304054   -0.317731    11.00000   -1.20000
AFIX   0

C123  1    0.873430   -0.023320   -0.428706    11.00000    0.10467    0.07376 =
         0.08896    0.01833   -0.02275    0.00834
AFIX  33
H12A  2    0.826452   -0.047330   -0.416267    11.00000   -1.50000
H12B  2    0.837228    0.008950   -0.428621    11.00000   -1.50000
H12C  2    0.893682   -0.037286   -0.461269    11.00000   -1.50000
AFIX   0
C108  1    1.619437    0.217375   -0.190262    11.00000    0.06850    0.03926 =
         0.09499    0.00934    0.02230   -0.01057
AFIX  33
H10D  2    1.645430    0.224876   -0.157491    11.00000   -1.50000
H10E  2    1.677582    0.205728   -0.211552    11.00000   -1.50000
H10F  2    1.589442    0.248127   -0.199434    11.00000   -1.50000
AFIX   0
C91   1    1.574624   -0.092061   -0.153787    11.00000    0.08099    0.03736 =
         0.06590    0.01168   -0.00498    0.00826
AFIX  43
H91   2    1.547679   -0.120441   -0.141173    11.00000   -1.20000
AFIX   0

C30   1    0.739904    0.779130   -0.302624    11.00000    0.04187    0.05016 =
         0.07284    0.00798    0.00709    0.00071
AFIX  33
H30A  2    0.813431    0.788044   -0.307463    11.00000   -1.50000
H30B  2    0.695552    0.792796   -0.325647    11.00000   -1.50000
H30C  2    0.718657    0.793573   -0.270321    11.00000   -1.50000
AFIX   0
C61   1    0.195656    0.494921   -0.201013    11.00000    0.05204    0.07704 =
         0.16639    0.03066   -0.01644   -0.01797
AFIX  33
H61A  2    0.163624    0.472175   -0.227671    11.00000   -1.50000
H61B  2    0.185932    0.480618   -0.171683    11.00000   -1.50000
H61C  2    0.162243    0.528230   -0.197756    11.00000   -1.50000
AFIX   0

C106  1    1.261082    0.184324   -0.004980    11.00000    0.04242    0.07440 =
         0.05063   -0.00221    0.00905   -0.00270
AFIX  33
H10G  2    1.250762    0.164545    0.020861    11.00000   -1.50000
H10H  2    1.296926    0.216372    0.007353    11.00000   -1.50000
H10I  2    1.192776    0.191454   -0.018232    11.00000   -1.50000
AFIX   0

C21   1    0.996894    0.631087   -0.373208    11.00000    0.06065    0.06091 =
         0.06069   -0.01969    0.00868   -0.02511
AFIX  33
H21A  2    1.023038    0.666114   -0.365834    11.00000   -1.50000
H21B  2    0.947919    0.624359   -0.348438    11.00000   -1.50000
H21C  2    1.055979    0.607641   -0.374582    11.00000   -1.50000
AFIX   0

C115  1    1.015663    0.072046   -0.414933    11.00000    0.13906    0.03680 =
         0.04485   -0.00364   -0.03644    0.03236
AFIX  43
H115  2    0.946189    0.081890   -0.405926    11.00000   -1.20000
AFIX   0
C97   1    1.823712    0.030805   -0.208216    11.00000    0.05405    0.13036 =
         0.11380   -0.02488    0.01121   -0.02590
AFIX  33
H97A  2    1.857608    0.058284   -0.221853    11.00000   -1.50000
H97B  2    1.841097    0.034302   -0.174335    11.00000   -1.50000
H97C  2    1.848676   -0.001979   -0.224579    11.00000   -1.50000
AFIX   0
C131  1    1.231682    0.445483   -0.396011    11.00000    0.10773    0.05048 =
         0.03023   -0.01349    0.01200   -0.03423
C110  1    1.513365   -0.034847   -0.078250    11.00000    0.09230    0.05460 =
         0.05477    0.01668    0.00644   -0.00869
AFIX  13
H110  2    1.508826    0.002573   -0.067296    11.00000   -1.20000
AFIX   0

C64   1    0.549856    0.555447   -0.016110    11.00000    0.06120    0.09078 =
         0.04829   -0.02486    0.02235   -0.03959
AFIX  33
H64A  2    0.602287    0.541104    0.003068    11.00000   -1.50000
H64B  2    0.561300    0.592171   -0.013356    11.00000   -1.50000
H64C  2    0.479398    0.548763   -0.004707    11.00000   -1.50000
AFIX   0

C124  1    0.942866    0.001734   -0.345895    11.00000    0.10280    0.11370 =
         0.05155    0.00813    0.01089    0.02979
AFIX  33
H12D  2    0.892955   -0.022730   -0.336060    11.00000   -1.50000
H12E  2    1.006500    0.002991   -0.326346    11.00000   -1.50000
H12F  2    0.910974    0.035429   -0.341799    11.00000   -1.50000
AFIX   0
C111  1    1.405248   -0.056328   -0.081504    11.00000    0.10853    0.08864 =
         0.10528   -0.00539    0.01534   -0.02185
AFIX  33
H11A  2    1.372696   -0.050460   -0.050020    11.00000   -1.50000
H11B  2    1.363705   -0.039812   -0.103579    11.00000   -1.50000
H11C  2    1.407963   -0.092894   -0.093060    11.00000   -1.50000
AFIX   0
C117  1    1.184352    0.093025   -0.441127    11.00000    0.21239    0.03677 =
         0.04888    0.01059   -0.04284   -0.04335
AFIX  43
H117  2    1.230279    0.117914   -0.450395    11.00000   -1.20000
AFIX   0

C60   1    0.328400    0.518261   -0.258134    11.00000    0.11742    0.16187 =
         0.10663    0.08528   -0.06403   -0.04151
AFIX  33
H60A  2    0.292430    0.494615   -0.282948    11.00000   -1.50000
H60B  2    0.299241    0.552300   -0.256973    11.00000   -1.50000
H60C  2    0.403524    0.519130   -0.265279    11.00000   -1.50000
AFIX   0

C112  1    1.582558   -0.057932   -0.042393    11.00000    0.18082    0.10233 =
         0.05695    0.03546   -0.03204   -0.00880
AFIX  33
H11D  2    1.652974   -0.042717   -0.041396    11.00000   -1.50000
H11E  2    1.551028   -0.050958   -0.010733    11.00000   -1.50000
H11F  2    1.587395   -0.094709   -0.052392    11.00000   -1.50000
AFIX   0
C119  1    1.335587    0.030779   -0.452516    11.00000    0.10388    0.08396 =
         0.07475    0.02181   -0.01488   -0.04690
AFIX  13
H119  2    1.342972   -0.006876   -0.455498    11.00000   -1.20000
AFIX   0
C116  1    1.084144    0.106723   -0.428463    11.00000    0.24556    0.02670 =
         0.04511   -0.00148   -0.06092    0.02629
AFIX  43
H116  2    1.061930    0.140515   -0.429060    11.00000   -1.20000
AFIX   0
C78   1    1.538844   -0.149268   -0.421030    11.00000    0.07819    0.09196 =
         0.08165   -0.01006    0.03294    0.02494
AFIX  33
H78A  2    1.583338   -0.131763   -0.441429    11.00000   -1.50000
H78B  2    1.582805   -0.169498   -0.403012    11.00000   -1.50000
H78C  2    1.488994   -0.171634   -0.440734    11.00000   -1.50000
AFIX   0
C79   1    1.553635   -0.071243   -0.358887    11.00000    0.05995    0.09510 =
         0.07915   -0.00616    0.01957   -0.01955
AFIX  33
H79A  2    1.596423   -0.055583   -0.381260    11.00000   -1.50000
H79B  2    1.513422   -0.044968   -0.338885    11.00000   -1.50000
H79C  2    1.599445   -0.088299   -0.338817    11.00000   -1.50000
AFIX   0
C82   1    1.073029   -0.218710   -0.337944    11.00000    0.07785    0.06691 =
         0.14785    0.04261   -0.04349   -0.03666
AFIX  33
H82A  2    0.996528   -0.217511   -0.341110    11.00000   -1.50000
H82B  2    1.102009   -0.241042   -0.365368    11.00000   -1.50000
H82C  2    1.091033   -0.231828   -0.308744    11.00000   -1.50000
AFIX   0
PART 2
C7SB  1    1.139961   -0.101051   -0.149579   -91.00000    0.05100    0.06062 =
         0.09673    0.03016    0.00949    0.00762
AFIX  23
H7SA  2    1.118343   -0.097368   -0.115880   -91.00000   -1.20000
H7SB  2    1.076454   -0.107158   -0.169830   -91.00000   -1.20000
AFIX   0
PART 0
C75   1    1.453747   -0.158057   -0.318170    11.00000    0.04364    0.04074 =
         0.07945   -0.00103   -0.01538    0.01010
AFIX  43
H75   2    1.527294   -0.155266   -0.312694    11.00000   -1.20000
AFIX   0
PART 2
C8SB  1    1.215313   -0.144588   -0.161104   -91.00000    0.03350    0.05178 =
         0.08034    0.02776    0.00314   -0.00469
AFIX 137
H8SA  2    1.184536   -0.170438   -0.185660   -91.00000   -1.50000
H8SB  2    1.228950   -0.159500   -0.132418   -91.00000   -1.50000
H8SC  2    1.281361   -0.132086   -0.172716   -91.00000   -1.50000
AFIX   0
PART 0
C109  1    1.493995    0.163736   -0.243678    11.00000    0.11805    0.04658 =
         0.04232    0.00550    0.01041   -0.00483
AFIX  33
H10J  2    1.440034    0.137107   -0.245300    11.00000   -1.50000
H10K  2    1.463423    0.194242   -0.253098    11.00000   -1.50000
H10L  2    1.551563    0.151843   -0.265215    11.00000   -1.50000
AFIX   0
C76   1    1.409386   -0.135912   -0.354680    11.00000    0.04313    0.03353 =
         0.04614   -0.00242   -0.00649    0.00766
C74   1    1.393800   -0.183385   -0.290504    11.00000    0.06937    0.02200 =
         0.08022    0.01065   -0.02943    0.01537
AFIX  43
H74   2    1.426369   -0.199909   -0.267193    11.00000   -1.20000
AFIX   0
C73   1    1.286237   -0.185662   -0.295518    11.00000    0.06260    0.03516 =
         0.05447    0.01574   -0.01012   -0.00730
AFIX  43
H73   2    1.245286   -0.202348   -0.274726    11.00000   -1.20000
AFIX   0
C77   1    1.478351   -0.109952   -0.386425    11.00000    0.03777    0.05268 =
         0.05712   -0.00910    0.01171    0.00825
AFIX  13
H77   2    1.431537   -0.091255   -0.405792    11.00000   -1.20000
AFIX   0
C80   1    1.118601   -0.165825   -0.335799    11.00000    0.04800    0.04914 =
         0.03653    0.01265   -0.00667   -0.00601
AFIX  13
H80   2    1.100735   -0.154182   -0.366495    11.00000   -1.20000
AFIX   0
C72   1    1.237000   -0.163660   -0.330880    11.00000    0.04088    0.01822 =
         0.04828    0.00388   -0.01246    0.00217

C2S   1    0.914398    0.549397   -0.168846    11.00000    0.08886    0.09574 =
         0.11586   -0.00016    0.02189    0.01848
AFIX  33
H2SA  2    0.968720    0.529811   -0.187698    11.00000   -1.50000
H2SB  2    0.943480    0.564205   -0.137826    11.00000   -1.50000
H2SC  2    0.855193    0.526976   -0.164323    11.00000   -1.50000
AFIX   0
C33   1    0.336886    0.591670   -0.363883    11.00000    0.14900    0.07493 =
         0.07687   -0.00733   -0.03285   -0.06245
AFIX  33
H33A  2    0.293172    0.576709   -0.390928    11.00000   -1.50000
H33B  2    0.394394    0.568600   -0.359731    11.00000   -1.50000
H33C  2    0.294111    0.597156   -0.335030    11.00000   -1.50000
AFIX   0
C34   1    0.291003    0.678031   -0.382097    11.00000    0.05252    0.11802 =
         0.06002    0.00400   -0.01522   -0.00994
AFIX  33
H34A  2    0.246039    0.661366   -0.407996    11.00000   -1.50000
H34B  2    0.249178    0.686488   -0.353166    11.00000   -1.50000
H34C  2    0.321162    0.709176   -0.390835    11.00000   -1.50000
AFIX   0
C1S   1    0.879712    0.588384   -0.192770    11.00000    0.06391    0.07055 =
         0.06879   -0.01248   -0.01822    0.00959
AFIX  23
H1SA  2    0.851714    0.573295   -0.224336    11.00000   -1.20000
H1SB  2    0.940026    0.610534   -0.197831    11.00000   -1.20000
AFIX   0
C56   1    0.393888    0.619558   -0.127160    11.00000    0.04798    0.02322 =
         0.14557    0.01705    0.04932    0.00245
AFIX  43
H56   2    0.380536    0.654945   -0.123330    11.00000   -1.20000
AFIX   0
C4S   1    0.750303    0.685764   -0.104972    11.00000    0.05257    0.03914 =
         0.06326   -0.00624   -0.00210   -0.00178
AFIX  33
H4SA  2    0.775218    0.706978   -0.075769    11.00000   -1.50000
H4SB  2    0.732564    0.707392   -0.128563    11.00000   -1.50000
H4SC  2    0.687866    0.666576   -0.097989    11.00000   -1.50000
AFIX   0
C3S   1    0.835703    0.649211   -0.124434    11.00000    0.03405    0.04673 =
         0.04984   -0.00489   -0.00157   -0.01380
AFIX  23
H3SA  2    0.899247    0.668347   -0.131333    11.00000   -1.20000
H3SB  2    0.854418    0.627411   -0.100670    11.00000   -1.20000
AFIX   0
C48   1    0.826060    0.415875   -0.137004    11.00000    0.05598    0.04300 =
         0.05393    0.00546   -0.01050    0.00349
AFIX  33
H48A  2    0.845572    0.428873   -0.104014    11.00000   -1.50000
H48B  2    0.889616    0.407083   -0.155684    11.00000   -1.50000
H48C  2    0.787478    0.441972   -0.150364    11.00000   -1.50000
AFIX   0
C49   1    0.810695    0.330698   -0.112287    11.00000    0.03462    0.05744 =
         0.04327    0.01211    0.00051    0.00600
AFIX  33
H49A  2    0.828181    0.346856   -0.079872    11.00000   -1.50000
H49B  2    0.763272    0.301808   -0.111102    11.00000   -1.50000
H49C  2    0.875084    0.318780   -0.129022    11.00000   -1.50000
AFIX   0
C27   1    0.569214    0.717426   -0.257776    11.00000    0.03090    0.03347 =
         0.03868   -0.00449   -0.00758    0.01240
AFIX  43
H27   2    0.609302    0.734796   -0.231978    11.00000   -1.20000
AFIX   0
C25   1    0.408235    0.678678   -0.287846    11.00000    0.02739    0.03412 =
         0.04428    0.00238    0.00791    0.00349
AFIX  43
H25   2    0.337947    0.669017   -0.282349    11.00000   -1.20000
AFIX   0
C26   1    0.467148    0.703696   -0.250480    11.00000    0.03996    0.03348 =
         0.03188    0.00312    0.00042    0.02037
AFIX  43
H26   2    0.437107    0.711409   -0.219743    11.00000   -1.20000
AFIX   0

C147  1    1.142172    0.146734   -0.278043    11.00000    0.06291    0.06634 =
         0.03708    0.00491   -0.00952    0.01342
C121  1    1.369877    0.046642   -0.499290    11.00000    0.13706    0.23357 =
         0.06510    0.04856   -0.00410   -0.05501
AFIX  33
H12G  2    1.443507    0.037550   -0.505336    11.00000   -1.50000
H12H  2    1.326057    0.029149   -0.525230    11.00000   -1.50000
H12I  2    1.362104    0.083423   -0.497364    11.00000   -1.50000
AFIX   0
C120  1    1.408449    0.055598   -0.412248    11.00000    0.13210    0.11553 =
         0.10254    0.05043   -0.04979   -0.06842
AFIX  33
H12J  2    1.481364    0.046727   -0.420362    11.00000   -1.50000
H12K  2    1.400788    0.092557   -0.408002    11.00000   -1.50000
H12L  2    1.389664    0.043340   -0.382697    11.00000   -1.50000
AFIX   0
C81   1    1.067665   -0.129012   -0.296227    11.00000    0.04753    0.16246 =
         0.12423   -0.05339    0.00113    0.00043
AFIX  33
H81A  2    1.098228   -0.095051   -0.295447    11.00000   -1.50000
H81B  2    0.991983   -0.127882   -0.302120    11.00000   -1.50000
H81C  2    1.080029   -0.140433   -0.265668    11.00000   -1.50000
AFIX   0

PART 1
C5S   1    1.103166   -0.020686   -0.195885    91.00000    0.06420    0.06171 =
         0.10928    0.02291   -0.00038    0.00837
AFIX  23
H5SA  2    1.124912   -0.009726   -0.226037    91.00000   -1.20000
H5SB  2    1.028586   -0.031503   -0.198628    91.00000   -1.20000
AFIX   0

C6S   1    1.117831    0.019695   -0.156802    91.00000    0.09773    0.06444 =
         0.10986    0.01434   -0.00606    0.02086
AFIX 137
H6SA  2    1.084314    0.050485   -0.164107    91.00000   -1.50000
H6SB  2    1.193062    0.026153   -0.151381    91.00000   -1.50000
H6SC  2    1.086149    0.010071   -0.128181    91.00000   -1.50000
AFIX   0

PART 0
PART 2
F26A  5    1.109697    0.156234   -0.566186   -21.00000    0.08573    0.06907 =
         0.05257   -0.01473   -0.01153   -0.00177
F27A  5    1.019887    0.223650   -0.562997   -21.00000    0.05665    0.07021 =
         0.03952   -0.01276   -0.00750    0.00109
F25A  5    1.180664    0.221521   -0.585001   -21.00000    0.06677    0.10564 =
         0.03813   -0.00307    0.00177   -0.01528
F48A  5    1.293508    0.473374   -0.361129    31.00000    0.06379    0.07157 =
         0.05250   -0.01466    0.00983   -0.03446

PART 0
PART 1
F48B  5    1.231533    0.495167   -0.372212   -31.00000    0.09608    0.05198 =
         0.05952   -0.01490    0.01583   -0.04010

PART 0
PART 2
F5A   5    0.884869    0.356007    0.218041   -41.00000    0.04049    0.05842 =
         0.04738    0.00672    0.01732    0.01984
F4A   5    0.770950    0.298822    0.215156   -41.00000    0.03268    0.09097 =
         0.04306    0.00911    0.00690    0.01455
F6A   5    0.900864    0.292893    0.259256   -41.00000    0.05077    0.06874 =
         0.03481    0.01118    0.00330    0.01744

PART 0
PART 1
F12   5    0.772089    0.449235    0.064608    51.00000    0.06781    0.05042 =
         0.12555    0.02581    0.05032    0.02938

F11   5    0.836670    0.473897    0.003889    51.00000    0.08585    0.04316 =
         0.08844    0.02303    0.01528    0.03729
PART 0
PART 2
F39B  5    0.611054    0.159476   -0.369687    10.50000    0.02943    0.03880 =
         0.07011    0.01435   -0.00894   -0.01249
F37B  5    0.755204    0.149393   -0.332153    10.50000    0.03203    0.05365 =
         0.07165    0.02717   -0.00652   -0.00815
F38B  5    0.736574    0.112905   -0.405789    10.50000    0.05589    0.04079 =
         0.08073    0.01608   -0.01163    0.00184

PART 0
PART 3
F37C  5    0.775640    0.132477   -0.351086    10.25000    0.04281    0.04346 =
         0.07462    0.01583   -0.00995   -0.00331

F38C  5    0.678792    0.121325   -0.412866    10.25000    0.05328    0.05193 =
         0.07769    0.01480   -0.00992   -0.01613
F39C  5    0.629421    0.173796   -0.349836    10.25000    0.04080    0.05834 =
         0.07577    0.01969   -0.00323   -0.00157
PART 0
PART 1
F37A  5    0.711270    0.165049   -0.327835    10.25000    0.05768    0.06608 =
         0.07208    0.01689   -0.00536   -0.00603

F38A  5    0.772101    0.115769   -0.387334    10.25000    0.04017    0.04324 =
         0.07213    0.01772   -0.01190   -0.00363
F39A  5    0.620891    0.144257   -0.393824    10.25000    0.03445    0.02999 =
         0.07540    0.01816   -0.00854   -0.00657
PART 0
PART 2
F12A  5    0.816159    0.454497    0.088952   -51.00000    0.05840    0.03150 =
         0.08783    0.01212    0.02606    0.02608
F11A  5    0.764878    0.449205    0.015465   -51.00000    0.07107    0.04486 =
         0.11223    0.00792    0.00504    0.04142
F10A  5    0.904924    0.494204    0.042981   -51.00000    0.08069    0.03298 =
         0.11025    0.01830    0.03392    0.01218
F0AB  5    1.240549    0.203122    0.146704   -61.00000    0.03960    0.07017 =
         0.08182    0.02312    0.00029    0.01663
F2AB  5    1.144250    0.140763    0.115043   -61.00000    0.05019    0.05250 =
         0.05740    0.00287   -0.01148    0.03502
F1AB  5    1.141990    0.164487    0.190368   -61.00000    0.05294    0.05284 =
         0.04107    0.01045   -0.00539    0.02357
F16A  5    1.048818    0.057191   -0.003447   -71.00000    0.09294    0.04284 =
         0.11365    0.03730   -0.01340    0.01389
F18A  5    0.921053    0.029759   -0.051711   -71.00000    0.09050    0.02392 =
         0.08428    0.01432   -0.00734    0.01257
F17A  5    0.890493    0.057765    0.020985   -71.00000    0.10338    0.03738 =
         0.07926    0.02617   -0.00081    0.00840
F22A  5    0.939730    0.224721   -0.147884   -81.00000    0.12231    0.04219 =
         0.03392    0.00688    0.01102    0.02106
F23A  5    1.042891    0.157320   -0.154504   -81.00000    0.11627    0.07325 =
         0.03110   -0.00367    0.01015    0.02968
F24A  5    0.873268    0.151939   -0.163338   -81.00000    0.14131    0.06342 =
         0.06348    0.00996   -0.02430    0.00182

TL2A  7    1.339980   -0.079304   -0.231759   -91.00000    0.04025    0.02517 =
         0.05229    0.00866    0.00005    0.00081
O2SB  8    1.203673   -0.048036   -0.160072   -91.00000    0.05007    0.05145 =
         0.08784    0.02612    0.00241    0.00286
C6SB  1    1.087363    0.020444   -0.192085   -91.00000    0.09773    0.06444 =
         0.10986    0.01434   -0.00606    0.02086
AFIX 137
H6SD  2    1.023263    0.001902   -0.203652   -91.00000   -1.50000
H6SE  2    1.134748    0.022182   -0.218821   -91.00000   -1.50000
H6SF  2    1.069321    0.054898   -0.177092   -91.00000   -1.50000
AFIX   0
C5SB  1    1.144768   -0.008707   -0.153587   -91.00000    0.06420    0.06171 =
         0.10928    0.02291   -0.00038    0.00837
AFIX  23
H5SC  2    1.187374    0.017821   -0.133761   -91.00000   -1.20000
H5SD  2    1.087564   -0.017504   -0.132811   -91.00000   -1.20000
AFIX   0

PART 0
PART 1
C7S   1    1.125460   -0.089720   -0.151762    91.00000    0.05100    0.06062 =
         0.09673    0.03016    0.00949    0.00762
AFIX  23
H7SC  2    1.050393   -0.096713   -0.159403    91.00000   -1.20000
H7SD  2    1.130417   -0.069322   -0.119637    91.00000   -1.20000
AFIX   0

C8S   1    1.183479   -0.138980   -0.152938    91.00000    0.03350    0.05178 =
         0.08034    0.02776    0.00314   -0.00469
AFIX 137
H8SD  2    1.187283   -0.156591   -0.185770    91.00000   -1.50000
H8SE  2    1.146187   -0.160469   -0.133443    91.00000   -1.50000
H8SF  2    1.254637   -0.131865   -0.140363    91.00000   -1.50000
AFIX   0
HKLF 4

REM  jfig226 in P-1
REM R1 =  0.0454 for   21660 Fo > 4sig(Fo)  and  0.0790 for all   32575 data
REM   2560 parameters refined using    313 restraints

END

WGHT      0.0414      0.0000

REM Highest difference peak  1.168,  deepest hole -1.099,  1-sigma level  0.090
Q1    1   1.1557  0.3908 -0.0750  11.00000  0.05    1.17
Q2    1   0.5795  0.6074 -0.2401  11.00000  0.05    0.97
Q3    1   1.2284  0.2896 -0.1648  11.00000  0.05    0.94
Q4    1   1.3174 -0.0607 -0.2231  11.00000  0.05    0.88
Q5    1   1.3958  0.0748 -0.0657  11.00000  0.05    0.80
Q6    1   0.5965  0.6209 -0.1642  11.00000  0.05    0.75
Q7    1   1.3984  0.0283 -0.0546  11.00000  0.05    0.74
Q8    1   1.6098  0.0888 -0.2094  11.00000  0.05    0.70
Q9    1   1.3842 -0.0784 -0.2630  11.00000  0.05    0.69
Q10   1   1.6704  0.1295 -0.1298  11.00000  0.05    0.68
Q11   1   1.2907 -0.0112 -0.2629  11.00000  0.05    0.67
Q12   1   1.3856 -0.0512 -0.1911  11.00000  0.05    0.67
Q13   1   0.7696  0.2784 -0.5227  11.00000  0.05    0.66
Q14   1   1.3411 -0.0568 -0.2626  11.00000  0.05    0.66
Q15   1   0.7593  0.3312 -0.4949  11.00000  0.05    0.64
Q16   1   1.1574  0.1014 -0.2334  11.00000  0.05    0.63
Q17   1   1.3871 -0.0856 -0.1975  11.00000  0.05    0.63
Q18   1   1.5969  0.1047 -0.1591  11.00000  0.05    0.63
Q19   1   1.2381  0.3898 -0.0039  11.00000  0.05    0.63
Q20   1   1.3052 -0.1044 -0.2348  11.00000  0.05    0.62
Q21   1   1.2218  0.1918  0.1166  11.00000  0.05    0.61
Q22   1   1.5803  0.1003 -0.2905  11.00000  0.05    0.60
Q23   1   0.6920  0.3390 -0.4717  11.00000  0.05    0.60
Q24   1   0.6352  0.5184 -0.1730  11.00000  0.05    0.59
Q25   1   0.6459  0.6406 -0.2013  11.00000  0.05    0.58
Q26   1   1.0527  0.1604 -0.5549  11.00000  0.05    0.56
Q27   1   1.4620  0.2331 -0.4759  11.00000  0.05    0.56
Q28   1   1.4886  0.0979 -0.0873  11.00000  0.05    0.56
Q29   1   1.5745  0.1146 -0.2428  11.00000  0.05    0.56
Q30   1   1.2989  0.0076 -0.1579  11.00000  0.05    0.56
Q31   1   0.6508  0.5380 -0.3086  11.00000  0.05    0.56
Q32   1   0.7361  0.4413  0.0344  11.00000  0.05    0.55
Q33   1   1.2634  0.1720 -0.1057  11.00000  0.05    0.55
Q34   1   0.8408  0.2742  0.2484  11.00000  0.05    0.55
Q35   1   0.5738  0.3194 -0.0679  11.00000  0.05    0.54
Q36   1   1.3255  0.0112 -0.2944  11.00000  0.05    0.54
Q37   1   1.4200 -0.0414 -0.2240  11.00000  0.05    0.53
Q38   1   1.2337  0.0878 -0.0260  11.00000  0.05    0.52
Q39   1   1.6261  0.0541 -0.3068  11.00000  0.05    0.52
Q40   1   1.2231  0.0811 -0.0351  11.00000  0.05    0.52
Q41   1   1.1092  0.1290  0.1383  11.00000  0.05    0.52
Q42   1   1.3198 -0.0050 -0.2856  11.00000  0.05    0.51
Q43   1   0.5423  0.2402 -0.0914  11.00000  0.05    0.51
Q44   1   0.7988  0.4700  0.0249  11.00000  0.05    0.51
Q45   1   0.9428  0.3460  0.2379  11.00000  0.05    0.51
Q46   1   1.0559  0.1969 -0.1427  11.00000  0.05    0.50
Q47   1   1.3585  0.0120 -0.2223  11.00000  0.05    0.50
Q48   1   0.9692  0.5853 -0.2121  11.00000  0.05    0.50
Q49   1   0.4191  0.5702 -0.3715  11.00000  0.05    0.50
Q50   1   1.3166  0.0125 -0.0335  11.00000  0.05    0.49
;
_shelx_res_checksum              67932
_shelx_SHELXL_version_number     2014/7
_olex2_submission_special_instructions 'No special instructions were received'
####################################################################### 
# 
# This file contains crystal structure data downloaded from the 
# Cambridge Structural Database (CSD) hosted by the Cambridge 
# Crystallographic Data Centre (CCDC).
# 
# Full information about CCDC data access policies and citation 
# guidelines are available at http://www.ccdc.cam.ac.uk/access/V1 
# 
# Audit and citation data items may have been added by the CCDC. 
# Please retain this information to preserve the provenance of 
# this file and to allow appropriate attribution of the data. 
# 
#######################################################################

data_JFig260
_database_code_depnum_ccdc_archive 'CCDC 1414414'
_audit_update_record             
;
2015-07-22 deposited with the CCDC.
2015-09-17 downloaded from the CCDC.
;
_audit_creation_date             2015-07-14
_audit_creation_method           
;
Olex2 1.2-beta
(compiled 2015.01.26 svn.r3150 for OlexSys, GUI svn.r4998)
;
_shelxl_version_number           2014/6
_chemical_name_common            '[(eta6-Tol)2TlPd(CNArDipp2)2]BArF'
_chemical_name_systematic        ?
_chemical_formula_moiety         'C62 H74 N2 Pd Tl, C32 H12 B F24, 2(C7 H8)'
_chemical_formula_sum            'C108 H102 B F24 N2 Pd Tl'
_chemical_formula_weight         2205.49
_chemical_melting_point          ?
loop_
_atom_type_symbol
_atom_type_description
_atom_type_scat_dispersion_real
_atom_type_scat_dispersion_imag
_atom_type_scat_source
C C 0.0033 0.0016 'International Tables Vol C Tables 4.2.6.8 and 6.1.1.4'
H H 0.0000 0.0000 'International Tables Vol C Tables 4.2.6.8 and 6.1.1.4'
N N 0.0061 0.0033 'International Tables Vol C Tables 4.2.6.8 and 6.1.1.4'
B B 0.0013 0.0007 'International Tables Vol C Tables 4.2.6.8 and 6.1.1.4'
F F 0.0171 0.0103 'International Tables Vol C Tables 4.2.6.8 and 6.1.1.4'
Pd Pd -0.9988 1.0072 'International Tables Vol C Tables 4.2.6.8 and 6.1.1.4'
Tl Tl -2.8358 9.6688 'International Tables Vol C Tables 4.2.6.8 and 6.1.1.4'

_shelx_space_group_comment       
;
The symmetry employed for this shelxl refinement is uniquely defined
by the following loop, which should always be used as a source of
symmetry information in preference to the above space-group names.
They are only intended as comments.
;
_space_group_crystal_system      triclinic
_space_group_IT_number           2
_space_group_name_H-M_alt        'P -1'
_space_group_name_Hall           '-P 1'
loop_
_space_group_symop_operation_xyz
'x, y, z'
'-x, -y, -z'

_cell_length_a                   12.5519(5)
_cell_length_b                   20.2591(8)
_cell_length_c                   21.6470(8)
_cell_angle_alpha                105.5970(10)
_cell_angle_beta                 102.3250(10)
_cell_angle_gamma                97.3080(10)
_cell_volume                     5079.1(3)
_cell_formula_units_Z            2
_cell_measurement_reflns_used    9671
_cell_measurement_temperature    100
_cell_measurement_theta_max      25.50
_cell_measurement_theta_min      2.45
_shelx_estimated_absorpt_T_max   0.807
_shelx_estimated_absorpt_T_min   0.700
_exptl_absorpt_coefficient_mu    1.853
_exptl_absorpt_correction_T_max  0.7454
_exptl_absorpt_correction_T_min  0.6275
_exptl_absorpt_correction_type   multi-scan
_exptl_absorpt_process_details   
'SADABS-2008/1 (Bruker,2008) was used for absorption correction.'
_exptl_absorpt_special_details   ?
_exptl_crystal_colour            Orange
_exptl_crystal_colour_primary    Orange
_exptl_crystal_density_diffrn    1.442
_exptl_crystal_density_meas      ?
_exptl_crystal_density_method    ?
_exptl_crystal_description       Block
_exptl_crystal_F_000             2224
_exptl_crystal_size_max          0.207
_exptl_crystal_size_mid          0.153
_exptl_crystal_size_min          0.121
_exptl_transmission_factor_max   ?
_exptl_transmission_factor_min   ?
_diffrn_reflns_av_R_equivalents  0.0311
_diffrn_reflns_av_unetI/netI     0.0309
_diffrn_reflns_Laue_measured_fraction_full 0.997
_diffrn_reflns_Laue_measured_fraction_max 0.988
_diffrn_reflns_limit_h_max       15
_diffrn_reflns_limit_h_min       -15
_diffrn_reflns_limit_k_max       24
_diffrn_reflns_limit_k_min       -24
_diffrn_reflns_limit_l_max       26
_diffrn_reflns_limit_l_min       -25
_diffrn_reflns_number            69535
_diffrn_reflns_point_group_measured_fraction_full 0.997
_diffrn_reflns_point_group_measured_fraction_max 0.988
_diffrn_reflns_theta_full        25.000
_diffrn_reflns_theta_max         25.549
_diffrn_reflns_theta_min         1.815
_diffrn_ambient_temperature      100
_diffrn_detector                 'Bruker APEX CCD'
_diffrn_detector_area_resol_mean 8.0
_diffrn_detector_type            'CCD Area Detector'
_diffrn_measured_fraction_theta_full 0.997
_diffrn_measured_fraction_theta_max 0.988
_diffrn_measurement_device       'Fixed Chi Three-Circle Diffractometer'
_diffrn_measurement_device_type  'Bruker D8 APEX Mo'
_diffrn_measurement_method       '\w and \f scans'
_diffrn_radiation_monochromator  graphite
_diffrn_radiation_probe          X-ray
_diffrn_radiation_type           MoK\a
_diffrn_radiation_wavelength     0.71073
_diffrn_source                   'sealed tube'
_diffrn_source_type              fine-focus
_reflns_Friedel_coverage         0.000
_reflns_Friedel_fraction_full    .
_reflns_Friedel_fraction_max     .
_reflns_number_gt                16668
_reflns_number_total             18800
_reflns_special_details          
;
 Reflections were merged by SHELXL according to the crystal
 class for the calculation of statistics and refinement.
 
 _reflns_Friedel_fraction is defined as the number of unique
 Friedel pairs measured divided by the number that would be
 possible theoretically, ignoring centric projections and
 systematic absences.
;
_reflns_threshold_expression     'I > 2\s(I)'
_computing_cell_refinement       'SAINT v8.34A (Bruker, 2013)'
_computing_data_collection       'APEX2 v2013.6-2 (Bruker, 2013)'
_computing_data_reduction        'SAINT v8.34A (Bruker, 2013)'
_computing_molecular_graphics    'Olex2 (Dolomanov et al., 2009)'
_computing_publication_material  'Olex2 (Dolomanov et al., 2009)'
_computing_structure_refinement  'XL (Sheldrick, 2008)'
_computing_structure_solution    'XS (Sheldrick, 2008)'
_refine_diff_density_max         0.848
_refine_diff_density_min         -1.049
_refine_diff_density_rms         0.069
_refine_ls_extinction_coef       .
_refine_ls_extinction_method     none
_refine_ls_goodness_of_fit_ref   1.029
_refine_ls_hydrogen_treatment    constr
_refine_ls_matrix_type           full
_refine_ls_number_parameters     1339
_refine_ls_number_reflns         18800
_refine_ls_number_restraints     162
_refine_ls_R_factor_all          0.0362
_refine_ls_R_factor_gt           0.0294
_refine_ls_restrained_S_all      1.077
_refine_ls_shift/su_max          0.003
_refine_ls_shift/su_mean         0.000
_refine_ls_structure_factor_coef Fsqd
_refine_ls_weighting_details     
'w=1/[\s^2^(Fo^2^)+(0.0268P)^2^+6.2943P] where P=(Fo^2^+2Fc^2^)/3'
_refine_ls_weighting_scheme      calc
_refine_ls_wR_factor_gt          0.0653
_refine_ls_wR_factor_ref         0.0694
_refine_special_details          ?
_olex2_refinement_description    
;
1. Fixed Uiso
 At 1.2 times of:
  All C(H) groups
 At 1.5 times of:
  All C(H,H,H) groups
2. Uiso/Uaniso restraints and constraints
Uanis(C74A) = Uanis(C75)
Uanis(C72A) = Uanis(C72)
Uanis(C75A) = Uanis(C70)
Uanis(C74) = Uanis(C73A)
3. Rigid body (RIGU) restrains
 C99, F24B, F1A, F24, F23B, F22, F22B
 with sigma for 1-2 distances of 0.002 and sigma for 1-3 distances of 0.002
 F21A, C100, F19A, F19, F20A, F20, F21
 with sigma for 1-2 distances of 0.002 and sigma for 1-3 distances of 0.002
 C70, C76, C72, C71, C73, C74, C75, C75A, C72A, C76A, C71A, C73A, C70A, C74A
 with sigma for 1-2 distances of 0.002 and sigma for 1-3 distances of 0.002
4. Others
 Sof(F22)=1-FVAR(1)
 Sof(F22B)=FVAR(1)
 Sof(F24)=1-FVAR(2)
 Sof(F23B)=FVAR(2)
 Sof(F24B)=1-FVAR(3)
 Sof(F1A)=FVAR(3)
 Sof(F20A)=Sof(F19A)=Sof(F21A)=1-FVAR(4)
 Sof(F21)=Sof(F19)=Sof(F20)=FVAR(4)
 Sof(C72A)=Sof(C76A)=Sof(H76D)=Sof(H76E)=Sof(H76F)=Sof(C71A)=Sof(H71A)=
 Sof(C73A)=Sof(H73A)=Sof(C74A)=Sof(H74A)=Sof(C75A)=Sof(H75A)=Sof(C70A)=
 Sof(H70A)=1-FVAR(5)
 Sof(C76)=Sof(H76A)=Sof(H76B)=Sof(H76C)=Sof(C74)=Sof(H74)=Sof(C75)=Sof(H75)=
 Sof(C70)=Sof(H70)=Sof(C71)=Sof(H71)=Sof(C72)=Sof(C73)=Sof(H73)=FVAR(5)
5.a Ternary CH refined with riding coordinates:
 C57(H57), C48(H48), C60(H60), C27(H27), C24(H24), C15(H15), C30(H30), C45(H45)
5.b Aromatic/amide H refined with riding coordinates:
 C74(H74), C75(H75), C70(H70), C71(H71), C73(H73), C64(H64), C63(H63),
 C67(H67), C68(H68), C65(H65), C54(H54), C53(H53), C55(H55), C41(H41), C42(H42),
  C21(H21), C22(H22), C43(H43), C20(H20), C104(H104), C13(H13), C12(H12),
 C36(H36), C102(H102), C11(H11), C80(H80), C96(H96), C6(H6), C94(H94), C88(H88),
  C86(H86), C5(H5), C37(H37), C35(H35), C82(H82), C7(H7), C90(H90), C106(H106),
 C78(H78), C98(H98), C71A(H71A), C73A(H73A), C74A(H74A), C75A(H75A), C70A(H70A)
5.c Fitted hexagon refined as free rotating group:
 C74(C75,C70,C71,C72,C73)
5.d Idealised Me refined as rotating group:
 C76(H76A,H76B,H76C), C49(H49A,H49B,H49C), C69(H69A,H69B,H69C), C50(H50A,H50B,
 H50C), C58(H58A,H58B,H58C), C59(H59A,H59B,H59C), C17(H17A,H17B,H17C), C46(H46A,
 H46B,H46C), C25(H25A,H25B,H25C), C16(H16A,H16B,H16C), C61(H61A,H61B,H61C),
 C62(H62A,H62B,H62C), C29(H29A,H29B,H29C), C47(H47A,H47B,H47C), C28(H28A,H28B,
 H28C), C31(H31A,H31B,H31C), C32(H32A,H32B,H32C), C26(H26A,H26B,H26C),
 C76A(H76D,H76E,H76F)
;
_atom_sites_solution_hydrogens   geom
_atom_sites_solution_primary     direct
_atom_sites_solution_secondary   difmap
loop_
_atom_site_label
_atom_site_type_symbol
_atom_site_fract_x
_atom_site_fract_y
_atom_site_fract_z
_atom_site_U_iso_or_equiv
_atom_site_adp_type
_atom_site_occupancy
_atom_site_site_symmetry_order
_atom_site_calc_flag
_atom_site_refinement_flags_posn
_atom_site_refinement_flags_adp
_atom_site_refinement_flags_occupancy
_atom_site_disorder_assembly
_atom_site_disorder_group
Tl1 Tl 0.52110(2) 0.26025(2) 0.36076(2) 0.02811(4) Uani 1 1 d . . . . .
Pd1 Pd 0.41074(2) 0.21062(2) 0.22670(2) 0.02060(5) Uani 1 1 d . . . . .
F24 F 0.1347(3) 0.9795(2) 0.5137(2) 0.0673(18) Uani 0.741(10) 1 d . U P A 1
F24B F 0.2612(3) 0.92516(14) 0.49257(18) 0.0603(14) Uani 0.769(7) 1 d . U P A 1
F22 F 0.2146(3) 0.99288(17) 0.43918(14) 0.0623(12) Uani 0.799(7) 1 d . U P A 1
F8 F 0.3746(3) 0.63282(16) 0.14596(12) 0.0884(9) Uani 1 1 d . . . . .
F7 F 0.3261(2) 0.72641(18) 0.14029(12) 0.0874(10) Uani 1 1 d . . . . .
F9 F 0.49184(19) 0.72612(18) 0.18925(12) 0.0862(10) Uani 1 1 d . . . . .
F14 F 0.0512(3) 0.42060(12) 0.38272(14) 0.0828(10) Uani 1 1 d . . . . .
F10 F 0.5437(2) 0.80878(11) 0.44389(12) 0.0725(8) Uani 1 1 d . . . . .
F12 F 0.44478(17) 0.73906(15) 0.47591(9) 0.0655(7) Uani 1 1 d . . . . .
F17 F -0.22833(19) 0.64881(13) 0.42887(11) 0.0592(6) Uani 1 1 d . . . . .
F5 F -0.28343(17) 0.49607(10) 0.05917(12) 0.0577(6) Uani 1 1 d . . . . .
F2AA F 0.01575(19) 0.73479(11) 0.04368(10) 0.0530(6) Uani 1 1 d . . . . .
F13 F 0.19247(18) 0.47096(11) 0.36121(12) 0.0548(6) Uani 1 1 d . . . . .
F15 F 0.04773(19) 0.42247(9) 0.28401(10) 0.0519(5) Uani 1 1 d . . . . .
F4 F -0.13312(19) 0.46748(9) 0.03987(10) 0.0529(6) Uani 1 1 d . . . . .
F18 F -0.20713(19) 0.55742(10) 0.45665(11) 0.0542(6) Uani 1 1 d . . . . .
F11 F 0.55963(18) 0.70337(12) 0.42205(9) 0.0530(6) Uani 1 1 d . . . . .
F6 F -0.1753(2) 0.46280(9) 0.12905(9) 0.0520(6) Uani 1 1 d . . . . .
F16 F -0.10093(18) 0.65466(11) 0.51347(9) 0.0514(6) Uani 1 1 d . . . . .
F1AA F -0.0487(2) 0.80619(9) 0.11204(9) 0.0507(6) Uani 1 1 d . . . . .
F0AA F -0.15911(17) 0.72686(9) 0.02798(9) 0.0425(5) Uani 1 1 d . . . . .
N1 N 0.27214(18) 0.08593(11) 0.25093(10) 0.0169(5) Uani 1 1 d . . . . .
N2 N 0.47606(18) 0.31983(10) 0.15777(10) 0.0165(5) Uani 1 1 d . . . . .
C76 C 0.7188(6) 0.1538(4) 0.2638(3) 0.0677(19) Uani 0.674(4) 1 d . U P B 1
H76A H 0.7881 0.1441 0.2528 0.101 Uiso 0.674(4) 1 calc GR . P B 1
H76B H 0.6787 0.1743 0.2319 0.101 Uiso 0.674(4) 1 calc GR . P B 1
H76C H 0.6724 0.1102 0.2619 0.101 Uiso 0.674(4) 1 calc GR . P B 1
C74 C 0.7666(4) 0.2237(2) 0.45107(16) 0.0532(12) Uani 0.674(4) 1 d . U P B 1
H74 H 0.7635 0.2055 0.4869 0.064 Uiso 0.674(4) 1 calc R . P B 1
C75 C 0.7966(5) 0.2954(2) 0.46310(16) 0.0525(10) Uani 0.674(4) 1 d G U P B 1
H75 H 0.8140 0.3261 0.5072 0.063 Uiso 0.674(4) 1 calc R . P B 1
C70 C 0.8011(5) 0.32201(17) 0.4107(2) 0.0509(12) Uani 0.674(4) 1 d G U P B 1
H70 H 0.8216 0.3710 0.4189 0.061 Uiso 0.674(4) 1 calc R . P B 1
C71 C 0.7756(5) 0.2770(2) 0.34620(18) 0.0547(19) Uani 0.674(4) 1 d G U P B 1
H71 H 0.7787 0.2952 0.3104 0.066 Uiso 0.674(4) 1 calc R . P B 1
C72 C 0.7456(5) 0.2054(2) 0.33416(14) 0.0454(11) Uani 0.674(4) 1 d G U P B 1
C73 C 0.7411(4) 0.17872(17) 0.38660(18) 0.0474(13) Uani 0.674(4) 1 d G U P B 1
H73 H 0.7206 0.1298 0.3784 0.057 Uiso 0.674(4) 1 calc R . P B 1
C49 C 0.0345(4) 0.1416(3) 0.4395(2) 0.0641(12) Uani 1 1 d . . . . .
H49A H 0.0652 0.1289 0.4793 0.096 Uiso 1 1 calc GR . . . .
H49B H -0.0378 0.1110 0.4155 0.096 Uiso 1 1 calc GR . . . .
H49C H 0.0253 0.1903 0.4524 0.096 Uiso 1 1 calc GR . . . .
C69 C 0.6113(4) 0.4392(2) 0.5219(2) 0.0682(13) Uani 1 1 d . . . . .
H69A H 0.6494 0.4010 0.5271 0.102 Uiso 1 1 calc GR . . . .
H69B H 0.5802 0.4554 0.5598 0.102 Uiso 1 1 calc GR . . . .
H69C H 0.6645 0.4779 0.5198 0.102 Uiso 1 1 calc GR . . . .
C50 C 0.2285(3) 0.1749(2) 0.43274(19) 0.0563(11) Uani 1 1 d . . . . .
H50A H 0.2252 0.2246 0.4483 0.084 Uiso 1 1 calc GR . . . .
H50B H 0.2787 0.1685 0.4035 0.084 Uiso 1 1 calc GR . . . .
H50C H 0.2562 0.1589 0.4710 0.084 Uiso 1 1 calc GR . . . .
C58 C 0.4823(4) 0.06497(19) 0.40301(17) 0.0564(11) Uani 1 1 d . . . . .
H58A H 0.4673 0.0763 0.4469 0.085 Uiso 1 1 calc GR . . . .
H58B H 0.4521 0.0961 0.3792 0.085 Uiso 1 1 calc GR . . . .
H58C H 0.5628 0.0711 0.4082 0.085 Uiso 1 1 calc GR . . . .
C59 C 0.4712(4) -0.06056(19) 0.39985(16) 0.0473(9) Uani 1 1 d . . . . .
H59A H 0.5515 -0.0560 0.4049 0.071 Uiso 1 1 calc GR . . . .
H59B H 0.4337 -0.1087 0.3742 0.071 Uiso 1 1 calc GR . . . .
H59C H 0.4564 -0.0490 0.4438 0.071 Uiso 1 1 calc GR . . . .
C64 C 0.3340(3) 0.35338(19) 0.39642(19) 0.0465(9) Uani 1 1 d . . . . .
H64 H 0.2636 0.3286 0.3952 0.056 Uiso 1 1 calc R . . . .
C17 C 0.6666(3) 0.59713(17) 0.2275(2) 0.0472(9) Uani 1 1 d . . . . .
H17A H 0.6668 0.6243 0.2724 0.071 Uiso 1 1 calc GR . . . .
H17B H 0.6189 0.6135 0.1950 0.071 Uiso 1 1 calc GR . . . .
H17C H 0.7425 0.6031 0.2222 0.071 Uiso 1 1 calc GR . . . .
C63 C 0.3518(3) 0.36513(18) 0.34011(18) 0.0462(9) Uani 1 1 d . . . . .
H63 H 0.2951 0.3482 0.2996 0.055 Uiso 1 1 calc R . . . .
C66 C 0.5204(3) 0.41410(17) 0.45973(17) 0.0459(9) Uani 1 1 d . . . . .
C46 C 0.0358(3) 0.11286(18) 0.09181(16) 0.0411(8) Uani 1 1 d . . . . .
H46A H 0.0325 0.0774 0.0501 0.062 Uiso 1 1 calc GR . . . .
H46B H 0.1101 0.1427 0.1091 0.062 Uiso 1 1 calc GR . . . .
H46C H -0.0198 0.1415 0.0838 0.062 Uiso 1 1 calc GR . . . .
C25 C 0.3176(3) 0.13732(18) -0.08485(15) 0.0384(8) Uani 1 1 d . . . . .
H25A H 0.3243 0.0886 -0.0900 0.058 Uiso 1 1 calc GR . . . .
H25B H 0.3702 0.1584 -0.1050 0.058 Uiso 1 1 calc GR . . . .
H25C H 0.2417 0.1390 -0.1069 0.058 Uiso 1 1 calc GR . . . .
C16 C 0.6958(3) 0.49244(19) 0.26547(17) 0.0412(8) Uani 1 1 d . . . . .
H16A H 0.7727 0.5012 0.2622 0.062 Uiso 1 1 calc GR . . . .
H16B H 0.6695 0.4421 0.2552 0.062 Uiso 1 1 calc GR . . . .
H16C H 0.6925 0.5164 0.3106 0.062 Uiso 1 1 calc GR . . . .
C61 C 0.2860(3) -0.01496(17) 0.07589(15) 0.0444(9) Uani 1 1 d . . . . .
H61A H 0.3489 -0.0231 0.0567 0.067 Uiso 1 1 calc GR . . . .
H61B H 0.3024 0.0327 0.1064 0.067 Uiso 1 1 calc GR . . . .
H61C H 0.2191 -0.0211 0.0403 0.067 Uiso 1 1 calc GR . . . .
C67 C 0.5375(3) 0.42639(16) 0.39997(18) 0.0421(8) Uani 1 1 d . . . . .
H67 H 0.6069 0.4513 0.4000 0.050 Uiso 1 1 calc R . . . .
C108 C 0.3866(3) 0.7004(2) 0.18073(17) 0.0433(9) Uani 1 1 d . . . . .
C68 C 0.4528(3) 0.40184(16) 0.34298(16) 0.0384(8) Uani 1 1 d . . . . .
H68 H 0.4648 0.4107 0.3038 0.046 Uiso 1 1 calc R . . . .
C65 C 0.4161(3) 0.37673(17) 0.45501(16) 0.0371(8) Uani 1 1 d . . . . .
H65 H 0.4014 0.3672 0.4933 0.045 Uiso 1 1 calc R . . . .
C62 C 0.2437(3) -0.14218(17) 0.06822(15) 0.0397(8) Uani 1 1 d . . . . .
H62A H 0.1808 -0.1487 0.0300 0.060 Uiso 1 1 calc GR . . . .
H62B H 0.2257 -0.1746 0.0926 0.060 Uiso 1 1 calc GR . . . .
H62C H 0.3097 -0.1515 0.0527 0.060 Uiso 1 1 calc GR . . . .
C54 C 0.5596(3) -0.04886(18) 0.21880(16) 0.0377(8) Uani 1 1 d . . . . .
H54 H 0.6313 -0.0523 0.2121 0.045 Uiso 1 1 calc R . . . .
C29 C 0.7885(3) 0.32263(16) 0.18645(15) 0.0388(8) Uani 1 1 d . . . . .
H29A H 0.8264 0.2859 0.1965 0.058 Uiso 1 1 calc GR . . . .
H29B H 0.7271 0.3263 0.2078 0.058 Uiso 1 1 calc GR . . . .
H29C H 0.8413 0.3674 0.2032 0.058 Uiso 1 1 calc GR . . . .
C47 C -0.1045(3) 0.03231(17) 0.11764(15) 0.0381(8) Uani 1 1 d . . . . .
H47A H -0.1593 0.0623 0.1130 0.057 Uiso 1 1 calc GR . . . .
H47B H -0.1174 0.0078 0.1495 0.057 Uiso 1 1 calc GR . . . .
H47C H -0.1121 -0.0019 0.0745 0.057 Uiso 1 1 calc GR . . . .
C53 C 0.4703(3) -0.05921(17) 0.16525(15) 0.0337(7) Uani 1 1 d . . . . .
H53 H 0.4812 -0.0694 0.1218 0.040 Uiso 1 1 calc R . . . .
C55 C 0.5450(3) -0.03349(17) 0.28212(15) 0.0351(7) Uani 1 1 d . . . . .
H55 H 0.6072 -0.0261 0.3187 0.042 Uiso 1 1 calc R . . . .
C28 C 0.8362(3) 0.29737(16) 0.07671(18) 0.0380(8) Uani 1 1 d . . . . .
H28A H 0.8935 0.3401 0.0957 0.057 Uiso 1 1 calc GR . . . .
H28B H 0.8063 0.2900 0.0292 0.057 Uiso 1 1 calc GR . . . .
H28C H 0.8688 0.2574 0.0829 0.057 Uiso 1 1 calc GR . . . .
C92 C 0.0827(3) 0.46084(16) 0.34891(16) 0.0338(7) Uani 1 1 d . . . . .
C31 C 0.1222(3) 0.42683(17) 0.09526(15) 0.0328(7) Uani 1 1 d . . . . .
H31A H 0.0659 0.3925 0.0582 0.049 Uiso 1 1 calc GR . . . .
H31B H 0.1529 0.4648 0.0801 0.049 Uiso 1 1 calc GR . . . .
H31C H 0.0880 0.4459 0.1312 0.049 Uiso 1 1 calc GR . . . .
C57 C 0.4275(3) -0.01075(16) 0.36365(13) 0.0305(7) Uani 1 1 d . . . . .
H57 H 0.3460 -0.0156 0.3605 0.037 Uiso 1 1 calc R . . . .
C41 C 0.0447(3) 0.21857(15) 0.33713(14) 0.0313(7) Uani 1 1 d . . . . .
H41 H 0.0494 0.2496 0.3796 0.038 Uiso 1 1 calc R . . . .
C32 C 0.1696(3) 0.33183(15) 0.14470(15) 0.0312(7) Uani 1 1 d . . . . .
H32A H 0.1374 0.3507 0.1816 0.047 Uiso 1 1 calc GR . . . .
H32B H 0.2300 0.3089 0.1597 0.047 Uiso 1 1 calc GR . . . .
H32C H 0.1121 0.2977 0.1081 0.047 Uiso 1 1 calc GR . . . .
C42 C 0.0121(3) 0.23927(15) 0.28135(15) 0.0322(7) Uani 1 1 d . . . . .
H42 H -0.0044 0.2845 0.2858 0.039 Uiso 1 1 calc R . . . .
C26 C 0.2596(3) 0.14949(16) 0.02179(15) 0.0316(7) Uani 1 1 d . . . . .
H26A H 0.1848 0.1532 -0.0003 0.047 Uiso 1 1 calc GR . . . .
H26B H 0.2780 0.1767 0.0689 0.047 Uiso 1 1 calc GR . . . .
H26C H 0.2620 0.1004 0.0178 0.047 Uiso 1 1 calc GR . . . .
C100 C -0.2190(3) 0.84958(17) 0.33267(17) 0.0367(7) Uani 1 1 d . U . . .
C84 C -0.0649(3) 0.73956(15) 0.07553(14) 0.0315(7) Uani 1 1 d . . . . .
C21 C 0.5982(3) 0.11488(14) 0.06505(15) 0.0289(7) Uani 1 1 d . . . . .
H21 H 0.6164 0.0723 0.0705 0.035 Uiso 1 1 calc R . . . .
C48 C 0.1135(3) 0.13306(15) 0.39487(13) 0.0284(7) Uani 1 1 d . . . . .
H48 H 0.1190 0.0826 0.3810 0.034 Uiso 1 1 calc R . . . .
C22 C 0.4920(3) 0.11598(14) 0.03155(15) 0.0276(7) Uani 1 1 d . . . . .
H22 H 0.4384 0.0736 0.0129 0.033 Uiso 1 1 calc R . . . .
C60 C 0.2668(3) -0.06717(16) 0.11388(13) 0.0294(7) Uani 1 1 d . . . . .
H60 H 0.1994 -0.0597 0.1305 0.035 Uiso 1 1 calc R . . . .
C43 C 0.0033(2) 0.19423(14) 0.21900(14) 0.0259(6) Uani 1 1 d . . . . .
H43 H -0.0195 0.2089 0.1809 0.031 Uiso 1 1 calc R . . . .
C20 C 0.6779(3) 0.17549(14) 0.09059(14) 0.0260(6) Uani 1 1 d . . . . .
H20 H 0.7512 0.1742 0.1129 0.031 Uiso 1 1 calc R . . . .
C91 C -0.1514(3) 0.61563(15) 0.45159(14) 0.0283(7) Uani 1 1 d . . . . .
C83 C -0.1762(3) 0.50071(14) 0.08751(14) 0.0292(7) Uani 1 1 d . . . . .
C103 C 0.3531(2) 0.70797(15) 0.24456(14) 0.0255(6) Uani 1 1 d . . . . .
C104 C 0.4336(2) 0.72377(14) 0.30381(14) 0.0241(6) Uani 1 1 d . . . . .
H104 H 0.5105 0.7320 0.3054 0.029 Uiso 1 1 calc R . . . .
C56 C 0.4412(2) -0.02868(15) 0.29331(13) 0.0246(6) Uani 1 1 d . . . . .
C27 C 0.7427(2) 0.30449(14) 0.11143(14) 0.0245(6) Uani 1 1 d . . . . .
H27 H 0.7085 0.3440 0.1024 0.029 Uiso 1 1 calc R . . . .
C13 C 0.4727(2) 0.54606(13) 0.27511(13) 0.0237(6) Uani 1 1 d . . . . .
H13 H 0.5280 0.5807 0.3095 0.028 Uiso 1 1 calc R . . . .
C95 C -0.1008(2) 0.84141(14) 0.35132(13) 0.0218(6) Uani 1 1 d . . . . .
C24 C 0.3438(2) 0.17785(14) -0.01093(14) 0.0251(6) Uani 1 1 d . . . . .
H24 H 0.3377 0.2274 -0.0073 0.030 Uiso 1 1 calc R . . . .
C15 C 0.6221(2) 0.51986(14) 0.21617(14) 0.0247(6) Uani 1 1 d . . . . .
H15 H 0.6247 0.4933 0.1705 0.030 Uiso 1 1 calc R . . . .
C12 C 0.3649(2) 0.53553(14) 0.28048(14) 0.0247(6) Uani 1 1 d . . . . .
H12 H 0.3464 0.5628 0.3184 0.030 Uiso 1 1 calc R . . . .
C30 C 0.2156(2) 0.39140(14) 0.12075(14) 0.0245(6) Uani 1 1 d . . . . .
H30 H 0.2469 0.3707 0.0828 0.029 Uiso 1 1 calc R . . . .
C36 C 0.0587(2) -0.08318(13) 0.25855(13) 0.0221(6) Uani 1 1 d . . . . .
H36 H 0.0094 -0.1222 0.2599 0.027 Uiso 1 1 calc R . . . .
C45 C 0.0119(2) 0.07695(14) 0.14241(13) 0.0239(6) Uani 1 1 d . . . . .
H45 H 0.0657 0.0449 0.1465 0.029 Uiso 1 1 calc R . . . .
C52 C 0.3644(2) -0.05499(14) 0.17384(13) 0.0238(6) Uani 1 1 d . . . . .
C102 C 0.2407(2) 0.69741(14) 0.24279(13) 0.0214(6) Uani 1 1 d . . . . .
H102 H 0.1877 0.6867 0.2012 0.026 Uiso 1 1 calc R . . . .
C40 C 0.0711(2) 0.15267(14) 0.33211(13) 0.0220(6) Uani 1 1 d . . . . .
C107 C 0.4849(2) 0.74400(15) 0.42499(14) 0.0257(6) Uani 1 1 d . . . . .
C23 C 0.4620(2) 0.17813(13) 0.02464(13) 0.0225(6) Uani 1 1 d . . . . .
C87 C 0.0414(2) 0.52815(14) 0.36157(13) 0.0228(6) Uani 1 1 d . . . . .
C11 C 0.2839(2) 0.48538(14) 0.23083(14) 0.0240(6) Uani 1 1 d . . . . .
H11 H 0.2097 0.4786 0.2349 0.029 Uiso 1 1 calc R . . . .
C81 C -0.1165(2) 0.57494(13) 0.12140(13) 0.0206(6) Uani 1 1 d . . . . .
C80 C -0.1220(2) 0.62100(14) 0.08444(13) 0.0221(6) Uani 1 1 d . . . . .
H80 H -0.1622 0.6060 0.0390 0.027 Uiso 1 1 calc R . . . .
C96 C -0.0223(2) 0.89606(14) 0.39890(13) 0.0229(6) Uani 1 1 d . . . . .
H96 H -0.0432 0.9379 0.4206 0.027 Uiso 1 1 calc R . . . .
C10 C 0.3089(2) 0.44458(13) 0.17479(13) 0.0211(6) Uani 1 1 d . . . . .
C79 C -0.0668(2) 0.68972(13) 0.11565(13) 0.0209(6) Uani 1 1 d . . . . .
C6 C 0.4714(2) 0.39666(14) -0.00167(13) 0.0218(6) Uani 1 1 d . . . . .
H6 H 0.4671 0.4129 -0.0392 0.026 Uiso 1 1 calc R . . . .
C94 C -0.0695(2) 0.78028(13) 0.31990(13) 0.0194(6) Uani 1 1 d . . . . .
H94 H -0.1249 0.7437 0.2877 0.023 Uiso 1 1 calc R . . . .
C88 C -0.0327(2) 0.53978(14) 0.40074(12) 0.0217(6) Uani 1 1 d . . . . .
H88 H -0.0556 0.5064 0.4212 0.026 Uiso 1 1 calc R . . . .
C86 C 0.0755(2) 0.57752(13) 0.33213(13) 0.0195(6) Uani 1 1 d . . . . .
H86 H 0.1274 0.5684 0.3063 0.023 Uiso 1 1 calc R . . . .
C5 C 0.5056(2) 0.33410(13) -0.00291(13) 0.0212(6) Uani 1 1 d . . . . .
H5 H 0.5257 0.3085 -0.0409 0.025 Uiso 1 1 calc R . . . .
C19 C 0.6523(2) 0.23885(13) 0.08415(13) 0.0206(6) Uani 1 1 d . . . . .
C1 C 0.3279(2) 0.13207(13) 0.24448(13) 0.0200(6) Uani 1 1 d . . . . .
C37 C 0.0239(2) -0.01994(13) 0.26404(12) 0.0198(6) Uani 1 1 d . . . . .
H37 H -0.0486 -0.0161 0.2691 0.024 Uiso 1 1 calc R . . . .
C51 C 0.3501(2) -0.03977(13) 0.23870(13) 0.0191(6) Uani 1 1 d . . . . .
C35 C 0.1636(2) -0.09041(13) 0.25114(12) 0.0207(6) Uani 1 1 d . . . . .
H35 H 0.1857 -0.1341 0.2476 0.025 Uiso 1 1 calc R . . . .
C44 C 0.0274(2) 0.12763(13) 0.21139(13) 0.0190(5) Uani 1 1 d . . . . .
C82 C -0.0585(2) 0.59644(13) 0.18802(12) 0.0179(5) Uani 1 1 d . . . . .
H82 H -0.0558 0.5632 0.2117 0.022 Uiso 1 1 calc R . . . .
C2 C 0.4646(2) 0.28356(13) 0.19001(12) 0.0186(6) Uani 1 1 d . . . . .
C7 C 0.4433(2) 0.43590(13) 0.05338(13) 0.0197(6) Uani 1 1 d . . . . .
H7 H 0.4207 0.4789 0.0533 0.024 Uiso 1 1 calc R . . . .
C90 C -0.0388(2) 0.65024(13) 0.37920(12) 0.0184(5) Uani 1 1 d . . . . .
H90 H -0.0677 0.6920 0.3860 0.022 Uiso 1 1 calc R . . . .
C14 C 0.5021(2) 0.50665(13) 0.21986(13) 0.0202(6) Uani 1 1 d . . . . .
C105 C 0.3982(2) 0.72718(13) 0.36111(13) 0.0193(6) Uani 1 1 d . . . . .
C85 C 0.0359(2) 0.64043(13) 0.33933(12) 0.0166(5) Uani 1 1 d . . . . .
C18 C 0.5435(2) 0.24013(13) 0.05196(12) 0.0183(5) Uani 1 1 d . . . . .
C97 C 0.0867(2) 0.88780(13) 0.41372(12) 0.0187(6) Uani 1 1 d . . . . .
C39 C 0.0619(2) 0.10758(13) 0.26855(12) 0.0173(5) Uani 1 1 d . . . . .
C106 C 0.2860(2) 0.71590(12) 0.35887(12) 0.0179(5) Uani 1 1 d . . . . .
H106 H 0.2648 0.7176 0.3988 0.021 Uiso 1 1 calc R . . . .
C78 C -0.0102(2) 0.71132(13) 0.18236(12) 0.0182(5) Uani 1 1 d . . . . .
H78 H 0.0257 0.7589 0.2026 0.022 Uiso 1 1 calc R . . . .
C89 C -0.0723(2) 0.60140(13) 0.40911(12) 0.0192(6) Uani 1 1 d . . . . .
C77 C -0.0040(2) 0.66592(13) 0.22118(12) 0.0162(5) Uani 1 1 d . . . . .
C9 C 0.4189(2) 0.45529(12) 0.16963(12) 0.0174(5) Uani 1 1 d . . . . .
C4 C 0.5108(2) 0.30837(13) 0.05086(12) 0.0169(5) Uani 1 1 d . . . . .
C99 C 0.1727(2) 0.94619(14) 0.46489(13) 0.0247(6) Uani 1 1 d . U . . .
C34 C 0.2372(2) -0.03423(13) 0.24878(11) 0.0165(5) Uani 1 1 d . . . . .
C101 C 0.2022(2) 0.70193(12) 0.29956(12) 0.0162(5) Uani 1 1 d . . . . .
C98 C 0.1179(2) 0.82671(13) 0.38153(12) 0.0169(5) Uani 1 1 d . . . . .
H98 H 0.1939 0.8231 0.3923 0.020 Uiso 1 1 calc R . . . .
C3 C 0.4796(2) 0.34866(13) 0.10559(12) 0.0159(5) Uani 1 1 d . . . . .
C8 C 0.4479(2) 0.41289(12) 0.10918(12) 0.0164(5) Uani 1 1 d . . . . .
C33 C 0.1998(2) 0.02886(12) 0.25450(11) 0.0158(5) Uani 1 1 d . . . . .
C93 C 0.0409(2) 0.77062(13) 0.33391(12) 0.0160(5) Uani 1 1 d . . . . .
C38 C 0.0947(2) 0.03798(12) 0.26217(12) 0.0164(5) Uani 1 1 d . . . . .
B1 B 0.0701(3) 0.69451(14) 0.29878(14) 0.0163(6) Uani 1 1 d . . . . .
F22B F 0.2674(9) 0.9556(6) 0.4528(5) 0.041(3) Uani 0.201(7) 1 d . U P A 2
F1A F 0.1959(9) 0.9349(5) 0.5234(4) 0.046(3) Uani 0.231(7) 1 d . U P A 2
F23B F 0.1364(8) 1.0059(4) 0.4796(6) 0.050(3) Uani 0.259(10) 1 d . U P A 2
F21 F -0.2557(4) 0.8793(3) 0.3842(2) 0.0709(15) Uani 0.693(8) 1 d . U P C 1
F19 F -0.2903(3) 0.7918(2) 0.2994(3) 0.0670(15) Uani 0.693(8) 1 d . U P C 1
F20 F -0.2301(4) 0.8914(4) 0.2938(4) 0.0943(19) Uani 0.693(8) 1 d . U P C 1
F20A F -0.2564(7) 0.8408(7) 0.2702(4) 0.064(3) Uani 0.307(8) 1 d . U P C 2
F19A F -0.2854(8) 0.7975(6) 0.3429(8) 0.075(3) Uani 0.307(8) 1 d . U P C 2
F21A F -0.2384(9) 0.9072(5) 0.3626(6) 0.061(3) Uani 0.307(8) 1 d . U P C 2
C72A C 0.7556(14) 0.2043(7) 0.3527(7) 0.0454(11) Uani 0.326(4) 1 d . U P B 2
C76A C 0.7391(14) 0.1328(7) 0.3141(8) 0.072(4) Uani 0.326(4) 1 d . U P B 2
H76D H 0.8055 0.1244 0.2987 0.107 Uiso 0.326(4) 1 calc GR . P B 2
H76E H 0.6748 0.1222 0.2758 0.107 Uiso 0.326(4) 1 calc GR . P B 2
H76F H 0.7255 0.1027 0.3414 0.107 Uiso 0.326(4) 1 calc GR . P B 2
C71A C 0.7503(11) 0.2585(6) 0.3217(7) 0.041(3) Uani 0.326(4) 1 d . U P B 2
H71A H 0.7323 0.2465 0.2746 0.049 Uiso 0.326(4) 1 calc R . P B 2
C73A C 0.7862(11) 0.2313(8) 0.4258(7) 0.0532(12) Uani 0.326(4) 1 d . U P B 2
H73A H 0.7926 0.1989 0.4504 0.064 Uiso 0.326(4) 1 calc R . P B 2
C74A C 0.8051(15) 0.2986(8) 0.4586(7) 0.0525(10) Uani 0.326(4) 1 d . U P B 2
H74A H 0.8275 0.3118 0.5057 0.063 Uiso 0.326(4) 1 calc R . P B 2
C75A C 0.7949(12) 0.3503(8) 0.4300(6) 0.0509(12) Uani 0.326(4) 1 d . U P B 2
H75A H 0.8032 0.3977 0.4555 0.061 Uiso 0.326(4) 1 calc R . P B 2
C70A C 0.7715(9) 0.3293(6) 0.3601(5) 0.039(2) Uani 0.326(4) 1 d . U P B 2
H70A H 0.7698 0.3641 0.3382 0.047 Uiso 0.326(4) 1 calc R . P B 2

loop_
_atom_site_aniso_label
_atom_site_aniso_U_11
_atom_site_aniso_U_22
_atom_site_aniso_U_33
_atom_site_aniso_U_23
_atom_site_aniso_U_13
_atom_site_aniso_U_12
Tl1 0.03471(8) 0.02484(6) 0.02221(6) 0.00566(4) 0.00290(5) 0.00761(5)
Pd1 0.02383(12) 0.01767(10) 0.02061(10) 0.00968(8) 0.00483(9) -0.00156(8)
F24 0.049(2) 0.064(3) 0.054(2) -0.038(2) 0.0273(17) -0.0159(17)
F24B 0.052(2) 0.0330(14) 0.061(2) -0.0088(13) -0.0299(16) 0.0100(13)
F22 0.067(2) 0.0504(18) 0.0503(16) 0.0213(13) -0.0067(14) -0.0337(16)
F8 0.130(3) 0.099(2) 0.0455(14) 0.0090(14) 0.0549(16) 0.0289(19)
F7 0.0734(18) 0.187(3) 0.0641(15) 0.0924(19) 0.0481(14) 0.078(2)
F9 0.0343(14) 0.181(3) 0.0513(14) 0.0478(17) 0.0243(11) 0.0011(16)
F14 0.147(3) 0.0536(14) 0.120(2) 0.0680(15) 0.104(2) 0.0648(16)
F10 0.0701(17) 0.0415(12) 0.0691(15) 0.0165(11) -0.0429(13) -0.0160(11)
F12 0.0311(12) 0.139(2) 0.0238(10) 0.0235(12) 0.0028(9) 0.0182(13)
F17 0.0511(14) 0.0979(18) 0.0648(14) 0.0472(13) 0.0431(12) 0.0464(13)
F5 0.0327(12) 0.0359(11) 0.0780(15) 0.0084(10) -0.0169(11) -0.0150(9)
F2AA 0.0571(14) 0.0618(13) 0.0552(13) 0.0386(11) 0.0240(11) 0.0043(11)
F13 0.0442(14) 0.0454(12) 0.0784(15) 0.0200(11) 0.0113(11) 0.0274(10)
F15 0.0652(15) 0.0277(10) 0.0572(13) 0.0013(9) 0.0155(11) 0.0151(10)
F4 0.0738(16) 0.0271(9) 0.0471(12) -0.0089(8) 0.0287(11) -0.0063(10)
F18 0.0645(15) 0.0357(10) 0.0703(14) 0.0085(10) 0.0519(12) -0.0049(10)
F11 0.0479(13) 0.0732(14) 0.0352(10) 0.0100(10) -0.0033(9) 0.0406(11)
F6 0.0834(17) 0.0222(9) 0.0355(10) 0.0095(8) 0.0007(10) -0.0185(10)
F16 0.0563(14) 0.0573(12) 0.0285(10) -0.0086(9) 0.0214(10) -0.0026(10)
F1AA 0.0904(17) 0.0202(9) 0.0290(9) 0.0104(7) -0.0085(10) 0.0009(9)
F0AA 0.0491(12) 0.0348(10) 0.0329(9) 0.0165(8) -0.0154(9) 0.0010(9)
N1 0.0157(12) 0.0165(10) 0.0197(11) 0.0072(9) 0.0047(9) 0.0040(9)
N2 0.0161(12) 0.0160(10) 0.0169(10) 0.0038(9) 0.0052(9) 0.0024(9)
C76 0.075(5) 0.077(4) 0.049(3) 0.010(2) 0.027(3) 0.009(3)
C74 0.039(3) 0.082(2) 0.051(2) 0.0270(17) 0.019(2) 0.029(2)
C75 0.032(2) 0.084(2) 0.0440(18) 0.0197(15) 0.0117(16) 0.0172(18)
C70 0.038(3) 0.070(3) 0.044(2) 0.012(2) 0.018(2) 0.009(2)
C71 0.066(5) 0.061(3) 0.042(3) 0.019(2) 0.024(3) 0.005(2)
C72 0.039(2) 0.0580(18) 0.049(2) 0.0239(16) 0.022(2) 0.0146(16)
C73 0.045(3) 0.066(3) 0.049(2) 0.027(2) 0.026(2) 0.030(2)
C49 0.068(3) 0.100(3) 0.053(2) 0.048(2) 0.032(2) 0.039(3)
C69 0.080(3) 0.052(2) 0.051(2) -0.0045(19) -0.006(2) 0.020(2)
C50 0.044(2) 0.077(3) 0.041(2) 0.0270(19) -0.0093(18) 0.004(2)
C58 0.088(3) 0.048(2) 0.0280(17) 0.0035(15) 0.0077(19) 0.025(2)
C59 0.068(3) 0.054(2) 0.0308(17) 0.0225(16) 0.0148(18) 0.027(2)
C64 0.048(2) 0.0417(19) 0.058(2) 0.0210(17) 0.0168(19) 0.0224(17)
C17 0.032(2) 0.0324(17) 0.078(3) 0.0125(17) 0.0273(19) -0.0014(15)
C63 0.058(3) 0.0394(19) 0.0413(19) 0.0109(15) 0.0050(18) 0.0274(18)
C66 0.062(3) 0.0273(16) 0.0398(19) -0.0031(14) 0.0052(18) 0.0199(17)
C46 0.054(2) 0.0446(19) 0.0301(16) 0.0160(15) 0.0157(16) 0.0085(17)
C25 0.0304(19) 0.0468(19) 0.0331(17) 0.0058(14) 0.0091(15) 0.0028(15)
C16 0.0226(18) 0.050(2) 0.0448(19) 0.0097(16) 0.0003(15) 0.0083(15)
C61 0.075(3) 0.0366(18) 0.0229(15) 0.0110(13) 0.0057(16) 0.0224(18)
C67 0.054(2) 0.0224(15) 0.053(2) 0.0101(14) 0.0210(19) 0.0079(15)
C108 0.0265(19) 0.082(3) 0.0328(17) 0.0276(18) 0.0153(15) 0.0177(18)
C68 0.061(3) 0.0272(16) 0.0367(18) 0.0133(14) 0.0217(17) 0.0197(16)
C65 0.051(2) 0.0404(18) 0.0350(17) 0.0218(14) 0.0220(16) 0.0230(17)
C62 0.047(2) 0.0388(18) 0.0291(16) 0.0111(14) 0.0043(15) 0.0019(16)
C54 0.0266(18) 0.056(2) 0.0369(17) 0.0129(15) 0.0155(15) 0.0211(16)
C29 0.038(2) 0.0314(16) 0.0346(17) 0.0009(13) -0.0046(15) 0.0066(14)
C47 0.043(2) 0.0349(17) 0.0247(15) 0.0018(13) 0.0000(14) -0.0041(15)
C53 0.037(2) 0.0468(18) 0.0266(15) 0.0144(14) 0.0170(14) 0.0188(15)
C55 0.0262(18) 0.0483(19) 0.0316(16) 0.0114(14) 0.0041(14) 0.0177(15)
C28 0.0295(19) 0.0247(15) 0.058(2) 0.0104(14) 0.0156(16) -0.0013(13)
C92 0.040(2) 0.0280(15) 0.0467(19) 0.0223(14) 0.0203(16) 0.0134(14)
C31 0.0267(18) 0.0415(17) 0.0278(15) 0.0111(13) 0.0040(13) 0.0028(14)
C57 0.0276(18) 0.0451(18) 0.0196(14) 0.0092(13) 0.0044(12) 0.0143(14)
C41 0.0373(19) 0.0229(14) 0.0252(14) -0.0036(12) 0.0006(13) 0.0123(13)
C32 0.0244(17) 0.0264(15) 0.0347(16) 0.0037(12) 0.0037(13) -0.0050(12)
C42 0.0363(19) 0.0188(14) 0.0349(16) 0.0034(12) -0.0026(14) 0.0123(13)
C26 0.0246(17) 0.0325(16) 0.0346(16) 0.0052(13) 0.0116(14) -0.0009(13)
C100 0.0216(16) 0.0372(14) 0.0462(15) 0.0038(12) 0.0048(12) 0.0135(12)
C84 0.0379(19) 0.0267(15) 0.0241(14) 0.0093(12) -0.0027(14) 0.0004(13)
C21 0.0354(19) 0.0168(13) 0.0415(17) 0.0123(12) 0.0182(15) 0.0089(12)
C48 0.0361(19) 0.0279(15) 0.0187(13) 0.0033(11) 0.0038(13) 0.0117(13)
C22 0.0266(17) 0.0156(13) 0.0404(16) 0.0041(12) 0.0171(14) -0.0010(12)
C60 0.0305(18) 0.0421(17) 0.0185(13) 0.0094(12) 0.0075(13) 0.0151(14)
C43 0.0275(17) 0.0218(14) 0.0284(14) 0.0105(11) 0.0014(13) 0.0082(12)
C20 0.0275(17) 0.0231(14) 0.0312(15) 0.0097(12) 0.0108(13) 0.0097(12)
C91 0.0321(18) 0.0277(15) 0.0281(15) 0.0083(12) 0.0152(13) 0.0037(13)
C83 0.0341(19) 0.0217(14) 0.0248(14) 0.0044(12) 0.0024(13) -0.0042(13)
C103 0.0217(16) 0.0339(15) 0.0257(14) 0.0133(12) 0.0090(12) 0.0081(12)
C104 0.0176(15) 0.0274(14) 0.0291(14) 0.0113(12) 0.0064(12) 0.0039(12)
C56 0.0246(16) 0.0288(14) 0.0227(14) 0.0089(11) 0.0061(12) 0.0112(12)
C27 0.0193(15) 0.0183(13) 0.0321(15) 0.0052(11) 0.0021(12) 0.0030(11)
C13 0.0264(16) 0.0175(13) 0.0224(13) 0.0007(11) 0.0050(12) 0.0014(11)
C95 0.0198(15) 0.0231(13) 0.0261(14) 0.0096(11) 0.0087(12) 0.0075(11)
C24 0.0230(16) 0.0175(13) 0.0326(15) 0.0039(11) 0.0100(13) 0.0003(11)
C15 0.0180(15) 0.0250(14) 0.0248(14) -0.0011(11) 0.0051(12) 0.0017(11)
C12 0.0281(17) 0.0211(13) 0.0243(14) 0.0014(11) 0.0120(12) 0.0062(12)
C30 0.0166(15) 0.0285(14) 0.0235(14) 0.0009(11) 0.0069(12) -0.0006(12)
C36 0.0271(16) 0.0157(12) 0.0230(13) 0.0071(10) 0.0069(12) -0.0016(11)
C45 0.0286(17) 0.0236(14) 0.0194(13) 0.0065(11) 0.0049(12) 0.0079(12)
C52 0.0297(17) 0.0236(14) 0.0218(13) 0.0091(11) 0.0084(12) 0.0114(12)
C102 0.0171(15) 0.0262(14) 0.0210(13) 0.0092(11) 0.0027(11) 0.0036(11)
C40 0.0202(15) 0.0213(13) 0.0221(13) 0.0047(11) 0.0022(11) 0.0051(11)
C107 0.0211(16) 0.0282(15) 0.0273(14) 0.0083(12) 0.0039(12) 0.0070(12)
C23 0.0240(16) 0.0179(13) 0.0258(14) 0.0029(11) 0.0129(12) 0.0019(11)
C87 0.0244(16) 0.0230(13) 0.0231(13) 0.0098(11) 0.0059(12) 0.0067(12)
C11 0.0189(15) 0.0254(14) 0.0282(14) 0.0063(12) 0.0104(12) 0.0038(12)
C81 0.0184(15) 0.0172(12) 0.0225(13) 0.0031(10) 0.0044(11) -0.0012(11)
C80 0.0207(15) 0.0238(13) 0.0179(13) 0.0043(11) 0.0019(11) 0.0002(11)
C96 0.0313(17) 0.0186(13) 0.0223(13) 0.0067(11) 0.0116(12) 0.0087(12)
C10 0.0208(15) 0.0183(13) 0.0237(13) 0.0050(11) 0.0072(12) 0.0032(11)
C79 0.0203(15) 0.0209(13) 0.0215(13) 0.0089(11) 0.0029(11) 0.0030(11)
C6 0.0229(16) 0.0251(14) 0.0176(12) 0.0101(11) 0.0048(11) -0.0020(11)
C94 0.0186(15) 0.0187(12) 0.0201(13) 0.0061(10) 0.0041(11) 0.0026(11)
C88 0.0248(16) 0.0222(13) 0.0182(12) 0.0096(11) 0.0049(11) -0.0014(11)
C86 0.0194(15) 0.0217(13) 0.0205(13) 0.0092(10) 0.0071(11) 0.0059(11)
C5 0.0240(16) 0.0222(13) 0.0163(12) 0.0043(10) 0.0075(11) 0.0000(11)
C19 0.0255(16) 0.0176(12) 0.0198(13) 0.0040(10) 0.0105(12) 0.0042(11)
C1 0.0183(15) 0.0213(13) 0.0200(13) 0.0067(11) 0.0031(11) 0.0052(11)
C37 0.0194(15) 0.0203(13) 0.0207(13) 0.0070(10) 0.0068(11) 0.0028(11)
C51 0.0237(15) 0.0150(12) 0.0209(13) 0.0067(10) 0.0069(11) 0.0072(11)
C35 0.0294(16) 0.0158(12) 0.0184(12) 0.0058(10) 0.0071(12) 0.0066(11)
C44 0.0142(14) 0.0194(13) 0.0223(13) 0.0069(10) 0.0023(11) 0.0022(10)
C82 0.0164(14) 0.0179(12) 0.0209(13) 0.0074(10) 0.0063(11) 0.0024(10)
C2 0.0198(15) 0.0171(12) 0.0168(12) 0.0026(10) 0.0043(11) 0.0024(11)
C7 0.0181(15) 0.0171(12) 0.0232(13) 0.0083(10) 0.0028(11) 0.0006(11)
C90 0.0178(14) 0.0181(12) 0.0171(12) 0.0026(10) 0.0031(11) 0.0037(11)
C14 0.0196(15) 0.0174(12) 0.0232(13) 0.0060(10) 0.0048(11) 0.0044(11)
C105 0.0163(14) 0.0160(12) 0.0249(13) 0.0065(10) 0.0032(11) 0.0042(10)
C85 0.0131(14) 0.0183(12) 0.0152(12) 0.0035(10) 0.0005(10) 0.0011(10)
C18 0.0186(15) 0.0217(13) 0.0147(12) 0.0029(10) 0.0084(11) 0.0028(11)
C97 0.0230(15) 0.0164(12) 0.0184(12) 0.0071(10) 0.0076(11) 0.0022(11)
C39 0.0136(14) 0.0152(12) 0.0222(13) 0.0057(10) 0.0039(11) 0.0015(10)
C106 0.0214(15) 0.0155(12) 0.0185(12) 0.0054(10) 0.0067(11) 0.0067(11)
C78 0.0168(14) 0.0156(12) 0.0213(13) 0.0050(10) 0.0038(11) 0.0030(10)
C89 0.0170(14) 0.0227(13) 0.0150(12) 0.0038(10) 0.0027(11) 0.0005(11)
C77 0.0127(13) 0.0184(12) 0.0195(12) 0.0062(10) 0.0072(10) 0.0043(10)
C9 0.0221(15) 0.0141(12) 0.0185(12) 0.0072(10) 0.0069(11) 0.0050(10)
C4 0.0132(14) 0.0165(12) 0.0187(12) 0.0032(10) 0.0046(10) -0.0015(10)
C99 0.0271(14) 0.0186(12) 0.0235(12) 0.0004(10) 0.0059(11) 0.0015(10)
C34 0.0207(15) 0.0172(12) 0.0116(11) 0.0043(9) 0.0035(10) 0.0054(10)
C101 0.0175(14) 0.0126(11) 0.0194(12) 0.0058(10) 0.0048(11) 0.0036(10)
C98 0.0175(14) 0.0172(12) 0.0177(12) 0.0074(10) 0.0055(11) 0.0039(10)
C3 0.0146(14) 0.0175(12) 0.0152(12) 0.0065(10) 0.0034(10) -0.0011(10)
C8 0.0123(13) 0.0161(12) 0.0184(12) 0.0040(10) 0.0027(10) -0.0002(10)
C33 0.0187(14) 0.0154(12) 0.0131(11) 0.0062(9) 0.0027(10) 0.0006(10)
C93 0.0187(14) 0.0172(12) 0.0152(12) 0.0084(10) 0.0062(10) 0.0044(10)
C38 0.0203(15) 0.0141(12) 0.0139(11) 0.0044(9) 0.0029(10) 0.0026(10)
B1 0.0165(16) 0.0153(13) 0.0168(13) 0.0050(11) 0.0039(12) 0.0026(11)
F22B 0.031(3) 0.034(5) 0.039(5) -0.013(4) 0.010(3) -0.013(3)
F1A 0.042(6) 0.047(5) 0.032(3) 0.010(3) -0.009(3) -0.015(4)
F23B 0.048(5) 0.025(3) 0.053(6) -0.010(3) -0.009(4) 0.010(3)
F21 0.029(2) 0.107(3) 0.066(2) -0.003(2) 0.0180(17) 0.029(2)
F19 0.0192(17) 0.0532(18) 0.098(3) -0.0165(19) -0.002(2) 0.0116(13)
F20 0.041(2) 0.128(4) 0.156(4) 0.105(4) 0.022(3) 0.041(3)
F20A 0.033(5) 0.098(6) 0.050(3) 0.007(3) -0.002(2) 0.033(5)
F19A 0.033(4) 0.085(4) 0.112(7) 0.038(4) 0.017(5) 0.009(3)
F21A 0.030(5) 0.056(3) 0.074(5) -0.013(3) -0.008(4) 0.027(3)
C72A 0.039(2) 0.0580(18) 0.049(2) 0.0239(16) 0.022(2) 0.0146(16)
C76A 0.079(10) 0.061(4) 0.082(6) 0.020(3) 0.036(6) 0.015(4)
C71A 0.035(7) 0.048(3) 0.043(4) 0.013(3) 0.018(4) 0.007(3)
C73A 0.039(3) 0.082(2) 0.051(2) 0.0270(17) 0.019(2) 0.029(2)
C74A 0.032(2) 0.084(2) 0.0440(18) 0.0197(15) 0.0117(16) 0.0172(18)
C75A 0.038(3) 0.070(3) 0.044(2) 0.012(2) 0.018(2) 0.009(2)
C70A 0.032(6) 0.049(4) 0.042(3) 0.013(3) 0.018(3) 0.010(3)

_geom_special_details            
;
 All esds (except the esd in the dihedral angle between two l.s. planes)
 are estimated using the full covariance matrix.  The cell esds are taken
 into account individually in the estimation of esds in distances, angles
 and torsion angles; correlations between esds in cell parameters are only
 used when they are defined by crystal symmetry.  An approximate (isotropic)
 treatment of cell esds is used for estimating esds involving l.s. planes.
;
loop_
_geom_bond_atom_site_label_1
_geom_bond_atom_site_label_2
_geom_bond_distance
_geom_bond_site_symmetry_2
_geom_bond_publ_flag
Tl1 Pd1 2.7770(2) . ?
Pd1 C1 1.960(3) . ?
Pd1 C2 1.969(3) . ?
F24 C99 1.309(4) . ?
F24B C99 1.322(4) . ?
F22 C99 1.327(4) . ?
F8 C108 1.344(5) . ?
F7 C108 1.299(4) . ?
F9 C108 1.312(4) . ?
F14 C92 1.311(4) . ?
F10 C107 1.331(3) . ?
F12 C107 1.327(3) . ?
F17 C91 1.329(4) . ?
F5 C83 1.335(4) . ?
F2AA C84 1.340(4) . ?
F13 C92 1.325(4) . ?
F15 C92 1.354(4) . ?
F4 C83 1.329(4) . ?
F18 C91 1.336(3) . ?
F11 C107 1.325(3) . ?
F6 C83 1.330(3) . ?
F16 C91 1.327(3) . ?
F1AA C84 1.333(3) . ?
F0AA C84 1.336(3) . ?
N1 C1 1.153(3) . ?
N1 C33 1.406(3) . ?
N2 C2 1.157(3) . ?
N2 C3 1.410(3) . ?
C76 H76A 0.9800 . ?
C76 H76B 0.9800 . ?
C76 H76C 0.9800 . ?
C76 C72 1.536(7) . ?
C74 H74 0.9500 . ?
C74 C75 1.3900 . ?
C74 C73 1.3900 . ?
C75 H75 0.9500 . ?
C75 C70 1.3900 . ?
C70 H70 0.9500 . ?
C70 C71 1.3900 . ?
C71 H71 0.9500 . ?
C71 C72 1.3900 . ?
C72 C73 1.3900 . ?
C73 H73 0.9500 . ?
C49 H49A 0.9800 . ?
C49 H49B 0.9800 . ?
C49 H49C 0.9800 . ?
C49 C48 1.520(5) . ?
C69 H69A 0.9800 . ?
C69 H69B 0.9800 . ?
C69 H69C 0.9800 . ?
C69 C66 1.483(5) . ?
C50 H50A 0.9800 . ?
C50 H50B 0.9800 . ?
C50 H50C 0.9800 . ?
C50 C48 1.511(5) . ?
C58 H58A 0.9800 . ?
C58 H58B 0.9800 . ?
C58 H58C 0.9800 . ?
C58 C57 1.527(5) . ?
C59 H59A 0.9800 . ?
C59 H59B 0.9800 . ?
C59 H59C 0.9800 . ?
C59 C57 1.522(4) . ?
C64 H64 0.9500 . ?
C64 C63 1.361(5) . ?
C64 C65 1.375(5) . ?
C17 H17A 0.9800 . ?
C17 H17B 0.9800 . ?
C17 H17C 0.9800 . ?
C17 C15 1.528(4) . ?
C63 H63 0.9500 . ?
C63 C68 1.366(5) . ?
C66 C67 1.435(5) . ?
C66 C65 1.395(5) . ?
C46 H46A 0.9800 . ?
C46 H46B 0.9800 . ?
C46 H46C 0.9800 . ?
C46 C45 1.527(4) . ?
C25 H25A 0.9800 . ?
C25 H25B 0.9800 . ?
C25 H25C 0.9800 . ?
C25 C24 1.531(4) . ?
C16 H16A 0.9800 . ?
C16 H16B 0.9800 . ?
C16 H16C 0.9800 . ?
C16 C15 1.527(4) . ?
C61 H61A 0.9800 . ?
C61 H61B 0.9800 . ?
C61 H61C 0.9800 . ?
C61 C60 1.530(4) . ?
C67 H67 0.9500 . ?
C67 C68 1.369(5) . ?
C108 C103 1.503(4) . ?
C68 H68 0.9500 . ?
C65 H65 0.9500 . ?
C62 H62A 0.9800 . ?
C62 H62B 0.9800 . ?
C62 H62C 0.9800 . ?
C62 C60 1.526(4) . ?
C54 H54 0.9500 . ?
C54 C53 1.378(4) . ?
C54 C55 1.379(4) . ?
C29 H29A 0.9800 . ?
C29 H29B 0.9800 . ?
C29 H29C 0.9800 . ?
C29 C27 1.526(4) . ?
C47 H47A 0.9800 . ?
C47 H47B 0.9800 . ?
C47 H47C 0.9800 . ?
C47 C45 1.520(4) . ?
C53 H53 0.9500 . ?
C53 C52 1.391(4) . ?
C55 H55 0.9500 . ?
C55 C56 1.386(4) . ?
C28 H28A 0.9800 . ?
C28 H28B 0.9800 . ?
C28 H28C 0.9800 . ?
C28 C27 1.525(4) . ?
C92 C87 1.498(4) . ?
C31 H31A 0.9800 . ?
C31 H31B 0.9800 . ?
C31 H31C 0.9800 . ?
C31 C30 1.531(4) . ?
C57 H57 1.0000 . ?
C57 C56 1.520(4) . ?
C41 H41 0.9500 . ?
C41 C42 1.381(4) . ?
C41 C40 1.398(4) . ?
C32 H32A 0.9800 . ?
C32 H32B 0.9800 . ?
C32 H32C 0.9800 . ?
C32 C30 1.531(4) . ?
C42 H42 0.9500 . ?
C42 C43 1.384(4) . ?
C26 H26A 0.9800 . ?
C26 H26B 0.9800 . ?
C26 H26C 0.9800 . ?
C26 C24 1.527(4) . ?
C100 C95 1.495(4) . ?
C100 F21 1.322(5) . ?
C100 F19 1.302(5) . ?
C100 F20 1.344(5) . ?
C100 F20A 1.288(9) . ?
C100 F19A 1.356(10) . ?
C100 F21A 1.255(9) . ?
C84 C79 1.500(4) . ?
C21 H21 0.9500 . ?
C21 C22 1.381(4) . ?
C21 C20 1.379(4) . ?
C48 H48 1.0000 . ?
C48 C40 1.524(4) . ?
C22 H22 0.9500 . ?
C22 C23 1.395(4) . ?
C60 H60 1.0000 . ?
C60 C52 1.523(4) . ?
C43 H43 0.9500 . ?
C43 C44 1.394(4) . ?
C20 H20 0.9500 . ?
C20 C19 1.397(4) . ?
C91 C89 1.495(4) . ?
C83 C81 1.499(4) . ?
C103 C104 1.383(4) . ?
C103 C102 1.391(4) . ?
C104 H104 0.9500 . ?
C104 C105 1.392(4) . ?
C56 C51 1.404(4) . ?
C27 H27 1.0000 . ?
C27 C19 1.520(4) . ?
C13 H13 0.9500 . ?
C13 C12 1.377(4) . ?
C13 C14 1.398(4) . ?
C95 C96 1.390(4) . ?
C95 C94 1.391(4) . ?
C24 H24 1.0000 . ?
C24 C23 1.517(4) . ?
C15 H15 1.0000 . ?
C15 C14 1.519(4) . ?
C12 H12 0.9500 . ?
C12 C11 1.381(4) . ?
C30 H30 1.0000 . ?
C30 C10 1.522(4) . ?
C36 H36 0.9500 . ?
C36 C37 1.389(4) . ?
C36 C35 1.381(4) . ?
C45 H45 1.0000 . ?
C45 C44 1.524(4) . ?
C52 C51 1.410(4) . ?
C102 H102 0.9500 . ?
C102 C101 1.398(4) . ?
C40 C39 1.404(4) . ?
C107 C105 1.490(4) . ?
C23 C18 1.410(4) . ?
C87 C88 1.387(4) . ?
C87 C86 1.393(4) . ?
C11 H11 0.9500 . ?
C11 C10 1.394(4) . ?
C81 C80 1.382(4) . ?
C81 C82 1.390(4) . ?
C80 H80 0.9500 . ?
C80 C79 1.387(4) . ?
C96 H96 0.9500 . ?
C96 C97 1.379(4) . ?
C10 C9 1.403(4) . ?
C79 C78 1.387(4) . ?
C6 H6 0.9500 . ?
C6 C5 1.384(4) . ?
C6 C7 1.385(4) . ?
C94 H94 0.9500 . ?
C94 C93 1.403(4) . ?
C88 H88 0.9500 . ?
C88 C89 1.383(4) . ?
C86 H86 0.9500 . ?
C86 C85 1.408(4) . ?
C5 H5 0.9500 . ?
C5 C4 1.390(4) . ?
C19 C18 1.402(4) . ?
C37 H37 0.9500 . ?
C37 C38 1.394(4) . ?
C51 C34 1.493(4) . ?
C35 H35 0.9500 . ?
C35 C34 1.391(4) . ?
C44 C39 1.403(4) . ?
C82 H82 0.9500 . ?
C82 C77 1.403(3) . ?
C7 H7 0.9500 . ?
C7 C8 1.400(4) . ?
C90 H90 0.9500 . ?
C90 C85 1.402(4) . ?
C90 C89 1.389(4) . ?
C14 C9 1.410(4) . ?
C105 C106 1.386(4) . ?
C85 B1 1.647(4) . ?
C18 C4 1.496(4) . ?
C97 C99 1.501(4) . ?
C97 C98 1.395(4) . ?
C39 C38 1.498(3) . ?
C106 H106 0.9500 . ?
C106 C101 1.410(4) . ?
C78 H78 0.9500 . ?
C78 C77 1.402(4) . ?
C77 B1 1.642(4) . ?
C9 C8 1.504(3) . ?
C4 C3 1.408(3) . ?
C99 F22B 1.273(10) . ?
C99 F1A 1.326(9) . ?
C99 F23B 1.330(8) . ?
C34 C33 1.400(3) . ?
C101 B1 1.641(4) . ?
C98 H98 0.9500 . ?
C98 C93 1.398(4) . ?
C3 C8 1.396(4) . ?
C33 C38 1.394(4) . ?
C93 B1 1.650(4) . ?
C72A C76A 1.427(19) . ?
C72A C71A 1.434(18) . ?
C72A C73A 1.47(2) . ?
C76A H76D 0.9800 . ?
C76A H76E 0.9800 . ?
C76A H76F 0.9800 . ?
C71A H71A 0.9500 . ?
C71A C70A 1.410(16) . ?
C73A H73A 0.9500 . ?
C73A C74A 1.320(19) . ?
C74A H74A 0.9500 . ?
C74A C75A 1.360(19) . ?
C75A H75A 0.9500 . ?
C75A C70A 1.408(16) . ?
C70A H70A 0.9500 . ?

loop_
_geom_angle_atom_site_label_1
_geom_angle_atom_site_label_2
_geom_angle_atom_site_label_3
_geom_angle
_geom_angle_site_symmetry_1
_geom_angle_site_symmetry_3
_geom_angle_publ_flag
C1 Pd1 Tl1 88.34(7) . . ?
C1 Pd1 C2 166.48(11) . . ?
C2 Pd1 Tl1 104.32(7) . . ?
C1 N1 C33 176.2(2) . . ?
C2 N2 C3 165.9(2) . . ?
H76A C76 H76B 109.5 . . ?
H76A C76 H76C 109.5 . . ?
H76B C76 H76C 109.5 . . ?
C72 C76 H76A 109.5 . . ?
C72 C76 H76B 109.5 . . ?
C72 C76 H76C 109.5 . . ?
C75 C74 H74 120.0 . . ?
C75 C74 C73 120.0 . . ?
C73 C74 H74 120.0 . . ?
C74 C75 H75 120.0 . . ?
C74 C75 C70 120.0 . . ?
C70 C75 H75 120.0 . . ?
C75 C70 H70 120.0 . . ?
C71 C70 C75 120.0 . . ?
C71 C70 H70 120.0 . . ?
C70 C71 H71 120.0 . . ?
C70 C71 C72 120.0 . . ?
C72 C71 H71 120.0 . . ?
C71 C72 C76 121.6(4) . . ?
C73 C72 C76 118.4(4) . . ?
C73 C72 C71 120.0 . . ?
C74 C73 H73 120.0 . . ?
C72 C73 C74 120.0 . . ?
C72 C73 H73 120.0 . . ?
H49A C49 H49B 109.5 . . ?
H49A C49 H49C 109.5 . . ?
H49B C49 H49C 109.5 . . ?
C48 C49 H49A 109.5 . . ?
C48 C49 H49B 109.5 . . ?
C48 C49 H49C 109.5 . . ?
H69A C69 H69B 109.5 . . ?
H69A C69 H69C 109.5 . . ?
H69B C69 H69C 109.5 . . ?
C66 C69 H69A 109.5 . . ?
C66 C69 H69B 109.5 . . ?
C66 C69 H69C 109.5 . . ?
H50A C50 H50B 109.5 . . ?
H50A C50 H50C 109.5 . . ?
H50B C50 H50C 109.5 . . ?
C48 C50 H50A 109.5 . . ?
C48 C50 H50B 109.5 . . ?
C48 C50 H50C 109.5 . . ?
H58A C58 H58B 109.5 . . ?
H58A C58 H58C 109.5 . . ?
H58B C58 H58C 109.5 . . ?
C57 C58 H58A 109.5 . . ?
C57 C58 H58B 109.5 . . ?
C57 C58 H58C 109.5 . . ?
H59A C59 H59B 109.5 . . ?
H59A C59 H59C 109.5 . . ?
H59B C59 H59C 109.5 . . ?
C57 C59 H59A 109.5 . . ?
C57 C59 H59B 109.5 . . ?
C57 C59 H59C 109.5 . . ?
C63 C64 H64 119.4 . . ?
C63 C64 C65 121.1(4) . . ?
C65 C64 H64 119.4 . . ?
H17A C17 H17B 109.5 . . ?
H17A C17 H17C 109.5 . . ?
H17B C17 H17C 109.5 . . ?
C15 C17 H17A 109.5 . . ?
C15 C17 H17B 109.5 . . ?
C15 C17 H17C 109.5 . . ?
C64 C63 H63 120.7 . . ?
C64 C63 C68 118.7(4) . . ?
C68 C63 H63 120.7 . . ?
C67 C66 C69 120.4(4) . . ?
C65 C66 C69 123.2(4) . . ?
C65 C66 C67 116.3(3) . . ?
H46A C46 H46B 109.5 . . ?
H46A C46 H46C 109.5 . . ?
H46B C46 H46C 109.5 . . ?
C45 C46 H46A 109.5 . . ?
C45 C46 H46B 109.5 . . ?
C45 C46 H46C 109.5 . . ?
H25A C25 H25B 109.5 . . ?
H25A C25 H25C 109.5 . . ?
H25B C25 H25C 109.5 . . ?
C24 C25 H25A 109.5 . . ?
C24 C25 H25B 109.5 . . ?
C24 C25 H25C 109.5 . . ?
H16A C16 H16B 109.5 . . ?
H16A C16 H16C 109.5 . . ?
H16B C16 H16C 109.5 . . ?
C15 C16 H16A 109.5 . . ?
C15 C16 H16B 109.5 . . ?
C15 C16 H16C 109.5 . . ?
H61A C61 H61B 109.5 . . ?
H61A C61 H61C 109.5 . . ?
H61B C61 H61C 109.5 . . ?
C60 C61 H61A 109.5 . . ?
C60 C61 H61B 109.5 . . ?
C60 C61 H61C 109.5 . . ?
C66 C67 H67 120.3 . . ?
C68 C67 C66 119.4(3) . . ?
C68 C67 H67 120.3 . . ?
F8 C108 C103 111.5(3) . . ?
F7 C108 F8 104.5(3) . . ?
F7 C108 F9 108.9(3) . . ?
F7 C108 C103 113.6(3) . . ?
F9 C108 F8 103.8(3) . . ?
F9 C108 C103 113.7(3) . . ?
C63 C68 C67 122.7(3) . . ?
C63 C68 H68 118.7 . . ?
C67 C68 H68 118.7 . . ?
C64 C65 C66 121.8(3) . . ?
C64 C65 H65 119.1 . . ?
C66 C65 H65 119.1 . . ?
H62A C62 H62B 109.5 . . ?
H62A C62 H62C 109.5 . . ?
H62B C62 H62C 109.5 . . ?
C60 C62 H62A 109.5 . . ?
C60 C62 H62B 109.5 . . ?
C60 C62 H62C 109.5 . . ?
C53 C54 H54 120.0 . . ?
C53 C54 C55 120.1(3) . . ?
C55 C54 H54 120.0 . . ?
H29A C29 H29B 109.5 . . ?
H29A C29 H29C 109.5 . . ?
H29B C29 H29C 109.5 . . ?
C27 C29 H29A 109.5 . . ?
C27 C29 H29B 109.5 . . ?
C27 C29 H29C 109.5 . . ?
H47A C47 H47B 109.5 . . ?
H47A C47 H47C 109.5 . . ?
H47B C47 H47C 109.5 . . ?
C45 C47 H47A 109.5 . . ?
C45 C47 H47B 109.5 . . ?
C45 C47 H47C 109.5 . . ?
C54 C53 H53 119.5 . . ?
C54 C53 C52 121.0(3) . . ?
C52 C53 H53 119.5 . . ?
C54 C55 H55 119.4 . . ?
C54 C55 C56 121.2(3) . . ?
C56 C55 H55 119.4 . . ?
H28A C28 H28B 109.5 . . ?
H28A C28 H28C 109.5 . . ?
H28B C28 H28C 109.5 . . ?
C27 C28 H28A 109.5 . . ?
C27 C28 H28B 109.5 . . ?
C27 C28 H28C 109.5 . . ?
F14 C92 F13 108.1(3) . . ?
F14 C92 F15 106.7(3) . . ?
F14 C92 C87 113.9(3) . . ?
F13 C92 F15 103.5(3) . . ?
F13 C92 C87 112.3(3) . . ?
F15 C92 C87 111.7(3) . . ?
H31A C31 H31B 109.5 . . ?
H31A C31 H31C 109.5 . . ?
H31B C31 H31C 109.5 . . ?
C30 C31 H31A 109.5 . . ?
C30 C31 H31B 109.5 . . ?
C30 C31 H31C 109.5 . . ?
C58 C57 H57 107.5 . . ?
C59 C57 C58 110.9(3) . . ?
C59 C57 H57 107.5 . . ?
C56 C57 C58 111.1(3) . . ?
C56 C57 C59 112.2(3) . . ?
C56 C57 H57 107.5 . . ?
C42 C41 H41 119.4 . . ?
C42 C41 C40 121.1(3) . . ?
C40 C41 H41 119.4 . . ?
H32A C32 H32B 109.5 . . ?
H32A C32 H32C 109.5 . . ?
H32B C32 H32C 109.5 . . ?
C30 C32 H32A 109.5 . . ?
C30 C32 H32B 109.5 . . ?
C30 C32 H32C 109.5 . . ?
C41 C42 H42 119.9 . . ?
C41 C42 C43 120.2(3) . . ?
C43 C42 H42 119.9 . . ?
H26A C26 H26B 109.5 . . ?
H26A C26 H26C 109.5 . . ?
H26B C26 H26C 109.5 . . ?
C24 C26 H26A 109.5 . . ?
C24 C26 H26B 109.5 . . ?
C24 C26 H26C 109.5 . . ?
F21 C100 C95 113.4(3) . . ?
F21 C100 F20 105.3(4) . . ?
F19 C100 C95 115.0(3) . . ?
F19 C100 F21 106.4(4) . . ?
F19 C100 F20 105.6(4) . . ?
F20 C100 C95 110.4(3) . . ?
F20A C100 C95 113.3(5) . . ?
F20A C100 F19A 103.0(7) . . ?
F19A C100 C95 109.1(5) . . ?
F21A C100 C95 115.3(5) . . ?
F21A C100 F20A 106.3(7) . . ?
F21A C100 F19A 109.0(8) . . ?
F2AA C84 C79 111.9(3) . . ?
F1AA C84 F2AA 106.6(3) . . ?
F1AA C84 F0AA 107.0(3) . . ?
F1AA C84 C79 113.1(2) . . ?
F0AA C84 F2AA 105.2(2) . . ?
F0AA C84 C79 112.4(3) . . ?
C22 C21 H21 120.0 . . ?
C20 C21 H21 120.0 . . ?
C20 C21 C22 120.1(3) . . ?
C49 C48 H48 107.7 . . ?
C49 C48 C40 112.1(3) . . ?
C50 C48 C49 110.4(3) . . ?
C50 C48 H48 107.7 . . ?
C50 C48 C40 111.0(3) . . ?
C40 C48 H48 107.7 . . ?
C21 C22 H22 119.4 . . ?
C21 C22 C23 121.2(3) . . ?
C23 C22 H22 119.4 . . ?
C61 C60 H60 107.8 . . ?
C62 C60 C61 110.9(2) . . ?
C62 C60 H60 107.8 . . ?
C52 C60 C61 111.4(3) . . ?
C52 C60 C62 111.0(2) . . ?
C52 C60 H60 107.8 . . ?
C42 C43 H43 119.6 . . ?
C42 C43 C44 120.9(3) . . ?
C44 C43 H43 119.6 . . ?
C21 C20 H20 119.6 . . ?
C21 C20 C19 120.8(3) . . ?
C19 C20 H20 119.6 . . ?
F17 C91 F18 105.8(3) . . ?
F17 C91 C89 113.1(2) . . ?
F18 C91 C89 112.9(2) . . ?
F16 C91 F17 106.2(2) . . ?
F16 C91 F18 105.6(2) . . ?
F16 C91 C89 112.7(3) . . ?
F5 C83 C81 112.2(2) . . ?
F4 C83 F5 106.5(2) . . ?
F4 C83 F6 106.5(2) . . ?
F4 C83 C81 112.9(2) . . ?
F6 C83 F5 105.4(3) . . ?
F6 C83 C81 112.8(2) . . ?
C104 C103 C108 120.0(3) . . ?
C104 C103 C102 120.9(3) . . ?
C102 C103 C108 119.1(3) . . ?
C103 C104 H104 121.1 . . ?
C103 C104 C105 117.7(3) . . ?
C105 C104 H104 121.1 . . ?
C55 C56 C57 120.2(3) . . ?
C55 C56 C51 118.7(3) . . ?
C51 C56 C57 121.1(3) . . ?
C29 C27 H27 107.8 . . ?
C28 C27 C29 110.6(3) . . ?
C28 C27 H27 107.8 . . ?
C19 C27 C29 111.3(2) . . ?
C19 C27 C28 111.3(2) . . ?
C19 C27 H27 107.8 . . ?
C12 C13 H13 119.5 . . ?
C12 C13 C14 121.1(3) . . ?
C14 C13 H13 119.5 . . ?
C96 C95 C100 119.4(2) . . ?
C96 C95 C94 120.5(3) . . ?
C94 C95 C100 120.1(3) . . ?
C25 C24 H24 107.6 . . ?
C26 C24 C25 111.3(2) . . ?
C26 C24 H24 107.6 . . ?
C23 C24 C25 111.1(2) . . ?
C23 C24 C26 111.5(2) . . ?
C23 C24 H24 107.6 . . ?
C17 C15 H15 107.8 . . ?
C16 C15 C17 110.7(3) . . ?
C16 C15 H15 107.8 . . ?
C14 C15 C17 112.0(2) . . ?
C14 C15 C16 110.7(2) . . ?
C14 C15 H15 107.8 . . ?
C13 C12 H12 120.0 . . ?
C13 C12 C11 120.0(3) . . ?
C11 C12 H12 120.0 . . ?
C31 C30 C32 110.5(2) . . ?
C31 C30 H30 107.9 . . ?
C32 C30 H30 107.9 . . ?
C10 C30 C31 110.8(2) . . ?
C10 C30 C32 111.8(2) . . ?
C10 C30 H30 107.9 . . ?
C37 C36 H36 119.4 . . ?
C35 C36 H36 119.4 . . ?
C35 C36 C37 121.2(2) . . ?
C46 C45 H45 107.5 . . ?
C47 C45 C46 110.4(3) . . ?
C47 C45 H45 107.5 . . ?
C47 C45 C44 110.2(2) . . ?
C44 C45 C46 113.5(2) . . ?
C44 C45 H45 107.5 . . ?
C53 C52 C60 120.1(2) . . ?
C53 C52 C51 118.6(3) . . ?
C51 C52 C60 121.3(3) . . ?
C103 C102 H102 118.6 . . ?
C103 C102 C101 122.9(3) . . ?
C101 C102 H102 118.6 . . ?
C41 C40 C48 119.8(2) . . ?
C41 C40 C39 118.1(2) . . ?
C39 C40 C48 122.0(2) . . ?
F10 C107 C105 112.6(2) . . ?
F12 C107 F10 105.3(3) . . ?
F12 C107 C105 114.1(2) . . ?
F11 C107 F10 104.9(3) . . ?
F11 C107 F12 106.0(2) . . ?
F11 C107 C105 113.1(2) . . ?
C22 C23 C24 119.9(2) . . ?
C22 C23 C18 118.4(3) . . ?
C18 C23 C24 121.7(2) . . ?
C88 C87 C92 119.8(2) . . ?
C88 C87 C86 120.8(2) . . ?
C86 C87 C92 119.4(3) . . ?
C12 C11 H11 119.4 . . ?
C12 C11 C10 121.2(3) . . ?
C10 C11 H11 119.4 . . ?
C80 C81 C83 117.8(2) . . ?
C80 C81 C82 121.4(2) . . ?
C82 C81 C83 120.7(2) . . ?
C81 C80 H80 121.0 . . ?
C81 C80 C79 118.0(2) . . ?
C79 C80 H80 121.0 . . ?
C95 C96 H96 120.9 . . ?
C97 C96 C95 118.1(2) . . ?
C97 C96 H96 120.9 . . ?
C11 C10 C30 118.9(2) . . ?
C11 C10 C9 118.6(2) . . ?
C9 C10 C30 122.4(2) . . ?
C80 C79 C84 119.0(2) . . ?
C80 C79 C78 120.5(2) . . ?
C78 C79 C84 120.4(2) . . ?
C5 C6 H6 119.4 . . ?
C5 C6 C7 121.1(2) . . ?
C7 C6 H6 119.4 . . ?
C95 C94 H94 118.7 . . ?
C95 C94 C93 122.5(2) . . ?
C93 C94 H94 118.7 . . ?
C87 C88 H88 121.0 . . ?
C89 C88 C87 118.0(2) . . ?
C89 C88 H88 121.0 . . ?
C87 C86 H86 118.8 . . ?
C87 C86 C85 122.4(3) . . ?
C85 C86 H86 118.8 . . ?
C6 C5 H5 119.6 . . ?
C6 C5 C4 120.7(2) . . ?
C4 C5 H5 119.6 . . ?
C20 C19 C27 119.6(3) . . ?
C20 C19 C18 118.9(3) . . ?
C18 C19 C27 121.5(2) . . ?
N1 C1 Pd1 174.5(2) . . ?
C36 C37 H37 119.8 . . ?
C36 C37 C38 120.5(3) . . ?
C38 C37 H37 119.8 . . ?
C56 C51 C52 120.5(3) . . ?
C56 C51 C34 120.3(2) . . ?
C52 C51 C34 119.2(2) . . ?
C36 C35 H35 119.7 . . ?
C36 C35 C34 120.6(2) . . ?
C34 C35 H35 119.7 . . ?
C43 C44 C45 120.6(2) . . ?
C43 C44 C39 118.4(2) . . ?
C39 C44 C45 121.0(2) . . ?
C81 C82 H82 119.1 . . ?
C81 C82 C77 121.8(2) . . ?
C77 C82 H82 119.1 . . ?
N2 C2 Pd1 165.5(2) . . ?
C6 C7 H7 119.7 . . ?
C6 C7 C8 120.7(2) . . ?
C8 C7 H7 119.7 . . ?
C85 C90 H90 118.7 . . ?
C89 C90 H90 118.7 . . ?
C89 C90 C85 122.7(2) . . ?
C13 C14 C15 119.3(2) . . ?
C13 C14 C9 118.5(3) . . ?
C9 C14 C15 122.3(2) . . ?
C104 C105 C107 117.8(3) . . ?
C106 C105 C104 121.0(2) . . ?
C106 C105 C107 121.1(2) . . ?
C86 C85 B1 120.9(2) . . ?
C90 C85 C86 115.1(2) . . ?
C90 C85 B1 123.8(2) . . ?
C23 C18 C4 119.4(2) . . ?
C19 C18 C23 120.6(2) . . ?
C19 C18 C4 119.9(2) . . ?
C96 C97 C99 119.0(2) . . ?
C96 C97 C98 121.1(2) . . ?
C98 C97 C99 119.9(3) . . ?
C40 C39 C38 119.0(2) . . ?
C44 C39 C40 121.4(2) . . ?
C44 C39 C38 119.6(2) . . ?
C105 C106 H106 118.8 . . ?
C105 C106 C101 122.4(2) . . ?
C101 C106 H106 118.8 . . ?
C79 C78 H78 118.6 . . ?
C79 C78 C77 122.8(2) . . ?
C77 C78 H78 118.6 . . ?
C88 C89 C91 119.2(2) . . ?
C88 C89 C90 121.0(2) . . ?
C90 C89 C91 119.8(2) . . ?
C82 C77 B1 124.5(2) . . ?
C78 C77 C82 115.5(2) . . ?
C78 C77 B1 119.8(2) . . ?
C10 C9 C14 120.6(2) . . ?
C10 C9 C8 119.8(2) . . ?
C14 C9 C8 119.6(2) . . ?
C5 C4 C18 123.5(2) . . ?
C5 C4 C3 116.9(2) . . ?
C3 C4 C18 119.5(2) . . ?
F24 C99 F24B 106.2(4) . . ?
F24 C99 F22 107.8(4) . . ?
F24 C99 C97 112.9(3) . . ?
F24B C99 F22 103.5(3) . . ?
F24B C99 C97 113.3(2) . . ?
F22 C99 C97 112.4(2) . . ?
F22B C99 C97 115.4(4) . . ?
F22B C99 F1A 103.3(9) . . ?
F22B C99 F23B 110.9(9) . . ?
F1A C99 C97 111.8(4) . . ?
F1A C99 F23B 101.6(9) . . ?
F23B C99 C97 112.6(4) . . ?
C35 C34 C51 122.8(2) . . ?
C35 C34 C33 117.0(2) . . ?
C33 C34 C51 120.2(2) . . ?
C102 C101 C106 115.0(2) . . ?
C102 C101 B1 123.3(2) . . ?
C106 C101 B1 121.7(2) . . ?
C97 C98 H98 118.9 . . ?
C97 C98 C93 122.2(3) . . ?
C93 C98 H98 118.9 . . ?
C4 C3 N2 116.9(2) . . ?
C8 C3 N2 119.3(2) . . ?
C8 C3 C4 123.8(2) . . ?
C7 C8 C9 121.3(2) . . ?
C3 C8 C7 116.8(2) . . ?
C3 C8 C9 121.9(2) . . ?
C34 C33 N1 117.9(2) . . ?
C38 C33 N1 118.2(2) . . ?
C38 C33 C34 123.9(2) . . ?
C94 C93 B1 119.7(2) . . ?
C98 C93 C94 115.6(2) . . ?
C98 C93 B1 124.6(2) . . ?
C37 C38 C39 122.7(2) . . ?
C33 C38 C37 116.9(2) . . ?
C33 C38 C39 120.4(2) . . ?
C85 B1 C93 107.8(2) . . ?
C77 B1 C85 110.3(2) . . ?
C77 B1 C93 108.0(2) . . ?
C101 B1 C85 110.9(2) . . ?
C101 B1 C77 108.4(2) . . ?
C101 B1 C93 111.4(2) . . ?
C76A C72A C71A 121.0(13) . . ?
C76A C72A C73A 125.8(14) . . ?
C71A C72A C73A 113.0(13) . . ?
C72A C76A H76D 109.5 . . ?
C72A C76A H76E 109.5 . . ?
C72A C76A H76F 109.5 . . ?
H76D C76A H76E 109.5 . . ?
H76D C76A H76F 109.5 . . ?
H76E C76A H76F 109.5 . . ?
C72A C71A H71A 119.6 . . ?
C70A C71A C72A 120.9(12) . . ?
C70A C71A H71A 119.6 . . ?
C72A C73A H73A 118.6 . . ?
C74A C73A C72A 122.8(13) . . ?
C74A C73A H73A 118.6 . . ?
C73A C74A H74A 117.6 . . ?
C73A C74A C75A 124.9(14) . . ?
C75A C74A H74A 117.6 . . ?
C74A C75A H75A 122.1 . . ?
C74A C75A C70A 115.9(13) . . ?
C70A C75A H75A 122.1 . . ?
C71A C70A H70A 118.8 . . ?
C75A C70A C71A 122.3(11) . . ?
C75A C70A H70A 118.8 . . ?

_shelx_res_file                  
;
    jfig260.res created by SHELXL-2014/7

TITL jfig260_0m in P-1
CELL 0.71073 12.5519 20.2591 21.647 105.597 102.325 97.308
ZERR 2 0.0005 0.0008 0.0008 0.001 0.001 0.001
LATT 1
SFAC C H N B F Pd Tl
UNIT 216 204 4 2 48 2 2
RIGU 0.002 0.002 C99 F24B F1A F24 F23B F22 F22B
RIGU 0.002 0.002 F21A C100 F19A F19 F20A F20 F21
RIGU 0.002 0.002 C70 C76 C72 C71 C73 C74 C75 C75A C72A C76A C71A C73A C70A C74A
EADP C74A C75
EADP C72A C72
EADP C75A C70
EADP C74 C73A

L.S. 10
PLAN  -80 0 0
SIZE 0.207 0.153 0.121
TEMP -173.15
BOND $H
fmap 2
acta 50
OMIT 0 0 1
OMIT 0 -1 1
OMIT 0 1 0
REM <olex2.extras>
REM <HklSrc "%.\\jfig260.hkl">
REM </olex2.extras>

WGHT    0.026800    6.294300
FVAR       0.06033   0.20120   0.25908   0.23097   0.69307   0.67445
TL1   7    0.521100    0.260246    0.360765    11.00000    0.03471    0.02484 =
         0.02221    0.00566    0.00290    0.00761
PD1   6    0.410742    0.210623    0.226705    11.00000    0.02383    0.01767 =
         0.02061    0.00968    0.00483   -0.00156
PART 1
F24   5    0.134710    0.979530    0.513710   -31.00000    0.04905    0.06374 =
         0.05405   -0.03801    0.02734   -0.01593
F24B  5    0.261178    0.925159    0.492569   -41.00000    0.05178    0.03299 =
         0.06119   -0.00880   -0.02988    0.00999
F22   5    0.214588    0.992883    0.439177   -21.00000    0.06654    0.05041 =
         0.05027    0.02128   -0.00673   -0.03370
PART 0
F8    5    0.374592    0.632824    0.145955    11.00000    0.13006    0.09894 =
         0.04550    0.00897    0.05492    0.02887
F7    5    0.326138    0.726408    0.140290    11.00000    0.07340    0.18708 =
         0.06406    0.09241    0.04813    0.07804
F9    5    0.491836    0.726118    0.189249    11.00000    0.03430    0.18118 =
         0.05129    0.04778    0.02426    0.00105
F14   5    0.051185    0.420603    0.382722    11.00000    0.14689    0.05362 =
         0.11958    0.06797    0.10434    0.06483
F10   5    0.543658    0.808782    0.443894    11.00000    0.07010    0.04147 =
         0.06907    0.01652   -0.04286   -0.01600
F12   5    0.444779    0.739061    0.475915    11.00000    0.03112    0.13913 =
         0.02384    0.02347    0.00281    0.01818
F17   5   -0.228334    0.648814    0.428873    11.00000    0.05109    0.09793 =
         0.06476    0.04724    0.04311    0.04638
F5    5   -0.283426    0.496069    0.059167    11.00000    0.03266    0.03587 =
         0.07796    0.00840   -0.01694   -0.01501
F2AA  5    0.015754    0.734791    0.043678    11.00000    0.05706    0.06183 =
         0.05521    0.03864    0.02399    0.00429
F13   5    0.192472    0.470955    0.361214    11.00000    0.04425    0.04535 =
         0.07844    0.02003    0.01127    0.02738
F15   5    0.047732    0.422475    0.284011    11.00000    0.06524    0.02770 =
         0.05717    0.00128    0.01552    0.01512
F4    5   -0.133122    0.467481    0.039871    11.00000    0.07382    0.02711 =
         0.04714   -0.00891    0.02868   -0.00627
F18   5   -0.207135    0.557424    0.456648    11.00000    0.06447    0.03568 =
         0.07025    0.00853    0.05189   -0.00494
F11   5    0.559629    0.703367    0.422049    11.00000    0.04793    0.07320 =
         0.03515    0.01004   -0.00329    0.04060
F6    5   -0.175316    0.462802    0.129052    11.00000    0.08342    0.02220 =
         0.03549    0.00946    0.00070   -0.01847
F16   5   -0.100933    0.654658    0.513470    11.00000    0.05630    0.05727 =
         0.02845   -0.00861    0.02139   -0.00255
F1AA  5   -0.048657    0.806192    0.112039    11.00000    0.09040    0.02025 =
         0.02902    0.01037   -0.00847    0.00088
F0AA  5   -0.159108    0.726863    0.027984    11.00000    0.04906    0.03480 =
         0.03289    0.01646   -0.01542    0.00102

N1    3    0.272142    0.085926    0.250935    11.00000    0.01567    0.01651 =
         0.01974    0.00723    0.00470    0.00402
N2    3    0.476064    0.319833    0.157775    11.00000    0.01611    0.01601 =
         0.01687    0.00379    0.00518    0.00242
PART 1
C76   1    0.718766    0.153825    0.263843    61.00000    0.07457    0.07674 =
         0.04947    0.00989    0.02714    0.00862
AFIX 137
H76A  2    0.788085    0.144083    0.252792    61.00000   -1.50000
H76B  2    0.678697    0.174286    0.231940    61.00000   -1.50000
H76C  2    0.672374    0.110212    0.261915    61.00000   -1.50000
AFIX  66
C74   1    0.766592    0.223724    0.451070    61.00000    0.03865    0.08249 =
         0.05106    0.02698    0.01943    0.02924
AFIX  43
H74   2    0.763504    0.205515    0.486907    61.00000   -1.20000
AFIX  65
C75   1    0.796599    0.295367    0.463102    61.00000    0.03159    0.08447 =
         0.04400    0.01969    0.01171    0.01720
AFIX  43
H75   2    0.814019    0.326123    0.507164    61.00000   -1.20000
AFIX  65
C70   1    0.801117    0.322010    0.410667    61.00000    0.03814    0.07042 =
         0.04421    0.01228    0.01848    0.00851
AFIX  43
H70   2    0.821626    0.370975    0.418891    61.00000   -1.20000
AFIX  65
C71   1    0.775629    0.277009    0.346198    61.00000    0.06589    0.06082 =
         0.04190    0.01911    0.02362    0.00455
AFIX  43
H71   2    0.778717    0.295219    0.310361    61.00000   -1.20000
AFIX  65
C72   1    0.745622    0.205366    0.334165    61.00000    0.03950    0.05799 =
         0.04949    0.02391    0.02154    0.01459
C73   1    0.741103    0.178723    0.386600    61.00000    0.04471    0.06633 =
         0.04910    0.02748    0.02579    0.02987
AFIX  43
H73   2    0.720595    0.129758    0.378375    61.00000   -1.20000
AFIX   0
PART 0
C49   1    0.034527    0.141556    0.439482    11.00000    0.06839    0.09998 =
         0.05288    0.04751    0.03188    0.03891
AFIX 137
H49A  2    0.065174    0.128876    0.479322    11.00000   -1.50000
H49B  2   -0.037824    0.111001    0.415489    11.00000   -1.50000
H49C  2    0.025271    0.190272    0.452407    11.00000   -1.50000
AFIX   0
C69   1    0.611325    0.439221    0.521869    11.00000    0.08027    0.05156 =
         0.05104   -0.00453   -0.00642    0.01976
AFIX 137
H69A  2    0.649398    0.400954    0.527081    11.00000   -1.50000
H69B  2    0.580176    0.455418    0.559825    11.00000   -1.50000
H69C  2    0.664487    0.477892    0.519759    11.00000   -1.50000
AFIX   0
C50   1    0.228530    0.174942    0.432740    11.00000    0.04410    0.07742 =
         0.04085    0.02704   -0.00927    0.00373
AFIX 137
H50A  2    0.225198    0.224565    0.448273    11.00000   -1.50000
H50B  2    0.278741    0.168472    0.403542    11.00000   -1.50000
H50C  2    0.256207    0.158948    0.470963    11.00000   -1.50000
AFIX   0
C58   1    0.482343    0.064966    0.403011    11.00000    0.08801    0.04813 =
         0.02801    0.00351    0.00774    0.02521
AFIX 137
H58A  2    0.467315    0.076304    0.446882    11.00000   -1.50000
H58B  2    0.452112    0.096111    0.379188    11.00000   -1.50000
H58C  2    0.562820    0.071083    0.408232    11.00000   -1.50000
AFIX   0
C59   1    0.471156   -0.060556    0.399847    11.00000    0.06806    0.05406 =
         0.03078    0.02254    0.01485    0.02661
AFIX 137
H59A  2    0.551452   -0.056032    0.404865    11.00000   -1.50000
H59B  2    0.433733   -0.108676    0.374196    11.00000   -1.50000
H59C  2    0.456415   -0.049039    0.443792    11.00000   -1.50000
AFIX   0
C64   1    0.333983    0.353381    0.396421    11.00000    0.04820    0.04172 =
         0.05826    0.02098    0.01683    0.02235
AFIX  43
H64   2    0.263644    0.328621    0.395234    11.00000   -1.20000
AFIX   0
C17   1    0.666577    0.597131    0.227460    11.00000    0.03242    0.03240 =
         0.07801    0.01248    0.02727   -0.00137
AFIX 137
H17A  2    0.666810    0.624290    0.272421    11.00000   -1.50000
H17B  2    0.618901    0.613537    0.194951    11.00000   -1.50000
H17C  2    0.742539    0.603116    0.222248    11.00000   -1.50000
AFIX   0
C63   1    0.351758    0.365130    0.340107    11.00000    0.05824    0.03937 =
         0.04134    0.01088    0.00504    0.02741
AFIX  43
H63   2    0.295067    0.348156    0.299608    11.00000   -1.20000
AFIX   0
C66   1    0.520381    0.414096    0.459729    11.00000    0.06167    0.02731 =
         0.03980   -0.00314    0.00521    0.01988
C46   1    0.035820    0.112858    0.091811    11.00000    0.05355    0.04457 =
         0.03010    0.01604    0.01566    0.00851
AFIX 137
H46A  2    0.032479    0.077419    0.050089    11.00000   -1.50000
H46B  2    0.110101    0.142673    0.109083    11.00000   -1.50000
H46C  2   -0.019794    0.141526    0.083788    11.00000   -1.50000
AFIX   0
C25   1    0.317630    0.137324   -0.084853    11.00000    0.03036    0.04678 =
         0.03313    0.00579    0.00906    0.00282
AFIX 137
H25A  2    0.324278    0.088579   -0.089992    11.00000   -1.50000
H25B  2    0.370180    0.158435   -0.105029    11.00000   -1.50000
H25C  2    0.241670    0.139014   -0.106865    11.00000   -1.50000
AFIX   0
C16   1    0.695789    0.492443    0.265465    11.00000    0.02259    0.04958 =
         0.04483    0.00975    0.00033    0.00835
AFIX 137
H16A  2    0.772700    0.501247    0.262233    11.00000   -1.50000
H16B  2    0.669462    0.442081    0.255173    11.00000   -1.50000
H16C  2    0.692506    0.516403    0.310634    11.00000   -1.50000
AFIX   0
C61   1    0.286033   -0.014957    0.075893    11.00000    0.07464    0.03662 =
         0.02289    0.01104    0.00569    0.02241
AFIX 137
H61A  2    0.348934   -0.023096    0.056661    11.00000   -1.50000
H61B  2    0.302407    0.032747    0.106383    11.00000   -1.50000
H61C  2    0.219104   -0.021079    0.040306    11.00000   -1.50000
AFIX   0
C67   1    0.537462    0.426386    0.399969    11.00000    0.05383    0.02237 =
         0.05277    0.01010    0.02104    0.00791
AFIX  43
H67   2    0.606871    0.451323    0.399953    11.00000   -1.20000
AFIX   0

C108  1    0.386588    0.700356    0.180730    11.00000    0.02651    0.08235 =
         0.03276    0.02763    0.01529    0.01770
C68   1    0.452809    0.401842    0.342984    11.00000    0.06101    0.02719 =
         0.03668    0.01332    0.02172    0.01974
AFIX  43
H68   2    0.464810    0.410695    0.303834    11.00000   -1.20000
AFIX   0
C65   1    0.416091    0.376734    0.455006    11.00000    0.05123    0.04042 =
         0.03503    0.02175    0.02202    0.02303
AFIX  43
H65   2    0.401411    0.367166    0.493332    11.00000   -1.20000
AFIX   0
C62   1    0.243696   -0.142181    0.068218    11.00000    0.04710    0.03878 =
         0.02910    0.01114    0.00431    0.00191
AFIX 137
H62A  2    0.180809   -0.148700    0.030018    11.00000   -1.50000
H62B  2    0.225742   -0.174558    0.092646    11.00000   -1.50000
H62C  2    0.309728   -0.151461    0.052664    11.00000   -1.50000
AFIX   0
C54   1    0.559635   -0.048864    0.218800    11.00000    0.02662    0.05591 =
         0.03687    0.01291    0.01551    0.02110
AFIX  43
H54   2    0.631336   -0.052330    0.212083    11.00000   -1.20000
AFIX   0
C29   1    0.788452    0.322629    0.186449    11.00000    0.03790    0.03138 =
         0.03460    0.00090   -0.00456    0.00657
AFIX 137
H29A  2    0.826355    0.285912    0.196540    11.00000   -1.50000
H29B  2    0.727109    0.326258    0.207819    11.00000   -1.50000
H29C  2    0.841296    0.367360    0.203158    11.00000   -1.50000
AFIX   0
C47   1   -0.104540    0.032308    0.117641    11.00000    0.04292    0.03490 =
         0.02469    0.00183    0.00000   -0.00406
AFIX 137
H47A  2   -0.159295    0.062264    0.112959    11.00000   -1.50000
H47B  2   -0.117352    0.007801    0.149534    11.00000   -1.50000
H47C  2   -0.112056   -0.001920    0.074468    11.00000   -1.50000
AFIX   0
C53   1    0.470301   -0.059206    0.165250    11.00000    0.03675    0.04678 =
         0.02661    0.01436    0.01696    0.01880
AFIX  43
H53   2    0.481218   -0.069366    0.121835    11.00000   -1.20000
AFIX   0
C55   1    0.545025   -0.033488    0.282125    11.00000    0.02622    0.04831 =
         0.03156    0.01135    0.00415    0.01768
AFIX  43
H55   2    0.607249   -0.026058    0.318738    11.00000   -1.20000
AFIX   0
C28   1    0.836176    0.297370    0.076713    11.00000    0.02954    0.02470 =
         0.05841    0.01042    0.01555   -0.00131
AFIX 137
H28A  2    0.893546    0.340092    0.095736    11.00000   -1.50000
H28B  2    0.806334    0.290044    0.029176    11.00000   -1.50000
H28C  2    0.868759    0.257396    0.082915    11.00000   -1.50000
AFIX   0

C92   1    0.082670    0.460836    0.348910    11.00000    0.03958    0.02796 =
         0.04667    0.02227    0.02031    0.01340
C31   1    0.122220    0.426831    0.095265    11.00000    0.02666    0.04150 =
         0.02784    0.01106    0.00397    0.00285
AFIX 137
H31A  2    0.065908    0.392482    0.058186    11.00000   -1.50000
H31B  2    0.152944    0.464769    0.080142    11.00000   -1.50000
H31C  2    0.088033    0.445919    0.131159    11.00000   -1.50000
AFIX   0
C57   1    0.427475   -0.010746    0.363647    11.00000    0.02761    0.04505 =
         0.01961    0.00920    0.00437    0.01425
AFIX  13
H57   2    0.346038   -0.015629    0.360472    11.00000   -1.20000
AFIX   0
C41   1    0.044729    0.218570    0.337125    11.00000    0.03732    0.02294 =
         0.02517   -0.00362    0.00056    0.01231
AFIX  43
H41   2    0.049351    0.249643    0.379624    11.00000   -1.20000
AFIX   0
C32   1    0.169645    0.331833    0.144704    11.00000    0.02438    0.02640 =
         0.03467    0.00368    0.00371   -0.00504
AFIX 137
H32A  2    0.137394    0.350726    0.181572    11.00000   -1.50000
H32B  2    0.229998    0.308932    0.159739    11.00000   -1.50000
H32C  2    0.112125    0.297724    0.108132    11.00000   -1.50000
AFIX   0
C42   1    0.012095    0.239266    0.281345    11.00000    0.03630    0.01880 =
         0.03485    0.00343   -0.00256    0.01227
AFIX  43
H42   2   -0.004359    0.284542    0.285780    11.00000   -1.20000
AFIX   0
C26   1    0.259617    0.149494    0.021788    11.00000    0.02460    0.03246 =
         0.03463    0.00522    0.01163   -0.00090
AFIX 137
H26A  2    0.184828    0.153184   -0.000260    11.00000   -1.50000
H26B  2    0.278012    0.176718    0.068851    11.00000   -1.50000
H26C  2    0.261981    0.100383    0.017768    11.00000   -1.50000
AFIX   0

C100  1   -0.219024    0.849584    0.332672    11.00000    0.02155    0.03722 =
         0.04624    0.00383    0.00478    0.01350
C84   1   -0.064896    0.739565    0.075526    11.00000    0.03792    0.02666 =
         0.02407    0.00933   -0.00274    0.00038
C21   1    0.598205    0.114882    0.065050    11.00000    0.03545    0.01682 =
         0.04146    0.01230    0.01824    0.00893
AFIX  43
H21   2    0.616362    0.072321    0.070496    11.00000   -1.20000
AFIX   0
C48   1    0.113548    0.133058    0.394866    11.00000    0.03611    0.02791 =
         0.01870    0.00325    0.00376    0.01173
AFIX  13
H48   2    0.119006    0.082634    0.381022    11.00000   -1.20000
AFIX   0
C22   1    0.492003    0.115979    0.031554    11.00000    0.02660    0.01558 =
         0.04036    0.00408    0.01708   -0.00096
AFIX  43
H22   2    0.438377    0.073649    0.012875    11.00000   -1.20000
AFIX   0
C60   1    0.266754   -0.067171    0.113880    11.00000    0.03051    0.04208 =
         0.01851    0.00945    0.00754    0.01506
AFIX  13
H60   2    0.199392   -0.059741    0.130494    11.00000   -1.20000
AFIX   0
C43   1    0.003295    0.194226    0.219002    11.00000    0.02745    0.02180 =
         0.02842    0.01049    0.00136    0.00818
AFIX  43
H43   2   -0.019452    0.208864    0.180893    11.00000   -1.20000
AFIX   0
C20   1    0.677912    0.175493    0.090595    11.00000    0.02746    0.02308 =
         0.03123    0.00967    0.01082    0.00969
AFIX  43
H20   2    0.751162    0.174165    0.112863    11.00000   -1.20000
AFIX   0

C91   1   -0.151409    0.615628    0.451592    11.00000    0.03207    0.02765 =
         0.02812    0.00829    0.01519    0.00372
C83   1   -0.176188    0.500706    0.087512    11.00000    0.03415    0.02169 =
         0.02483    0.00444    0.00243   -0.00416
C103  1    0.353090    0.707973    0.244558    11.00000    0.02170    0.03390 =
         0.02571    0.01327    0.00901    0.00813
C104  1    0.433632    0.723769    0.303812    11.00000    0.01755    0.02739 =
         0.02912    0.01126    0.00638    0.00385
AFIX  43
H104  2    0.510514    0.732013    0.305355    11.00000   -1.20000
AFIX   0

C56   1    0.441165   -0.028679    0.293314    11.00000    0.02458    0.02884 =
         0.02267    0.00886    0.00611    0.01116
C27   1    0.742655    0.304495    0.111426    11.00000    0.01928    0.01832 =
         0.03206    0.00518    0.00215    0.00300
AFIX  13
H27   2    0.708453    0.344033    0.102393    11.00000   -1.20000
AFIX   0
C13   1    0.472735    0.546061    0.275114    11.00000    0.02643    0.01750 =
         0.02244    0.00067    0.00501    0.00141
AFIX  43
H13   2    0.528015    0.580669    0.309516    11.00000   -1.20000
AFIX   0

C95   1   -0.100777    0.841405    0.351324    11.00000    0.01979    0.02313 =
         0.02613    0.00963    0.00870    0.00746
C24   1    0.343815    0.177850   -0.010926    11.00000    0.02301    0.01752 =
         0.03263    0.00389    0.01005    0.00026
AFIX  13
H24   2    0.337693    0.227408   -0.007314    11.00000   -1.20000
AFIX   0
C15   1    0.622101    0.519859    0.216170    11.00000    0.01800    0.02496 =
         0.02482   -0.00107    0.00508    0.00174
AFIX  13
H15   2    0.624676    0.493298    0.170499    11.00000   -1.20000
AFIX   0
C12   1    0.364948    0.535530    0.280484    11.00000    0.02810    0.02107 =
         0.02434    0.00139    0.01202    0.00618
AFIX  43
H12   2    0.346381    0.562781    0.318369    11.00000   -1.20000
AFIX   0
C30   1    0.215618    0.391399    0.120745    11.00000    0.01660    0.02854 =
         0.02353    0.00095    0.00693   -0.00063
AFIX  13
H30   2    0.246937    0.370698    0.082790    11.00000   -1.20000
AFIX   0
C36   1    0.058673   -0.083181    0.258545    11.00000    0.02708    0.01566 =
         0.02300    0.00713    0.00695   -0.00162
AFIX  43
H36   2    0.009429   -0.122159    0.259900    11.00000   -1.20000
AFIX   0
C45   1    0.011942    0.076953    0.142406    11.00000    0.02862    0.02364 =
         0.01939    0.00651    0.00489    0.00785
AFIX  13
H45   2    0.065690    0.044944    0.146463    11.00000   -1.20000
AFIX   0
C52   1    0.364423   -0.054987    0.173837    11.00000    0.02972    0.02362 =
         0.02178    0.00910    0.00837    0.01139

C102  1    0.240660    0.697409    0.242795    11.00000    0.01709    0.02625 =
         0.02096    0.00920    0.00272    0.00362
AFIX  43
H102  2    0.187670    0.686652    0.201201    11.00000   -1.20000
AFIX   0

C40   1    0.071078    0.152672    0.332110    11.00000    0.02018    0.02132 =
         0.02213    0.00468    0.00219    0.00515
C107  1    0.484863    0.743998    0.424994    11.00000    0.02107    0.02818 =
         0.02728    0.00833    0.00388    0.00704
C23   1    0.462008    0.178129    0.024641    11.00000    0.02403    0.01791 =
         0.02585    0.00294    0.01286    0.00190
C87   1    0.041372    0.528150    0.361568    11.00000    0.02444    0.02297 =
         0.02312    0.00975    0.00590    0.00666
C11   1    0.283868    0.485385    0.230831    11.00000    0.01892    0.02542 =
         0.02823    0.00628    0.01040    0.00375
AFIX  43
H11   2    0.209710    0.478567    0.234929    11.00000   -1.20000
AFIX   0

C81   1   -0.116548    0.574943    0.121404    11.00000    0.01843    0.01725 =
         0.02248    0.00315    0.00436   -0.00119
C80   1   -0.121952    0.621003    0.084438    11.00000    0.02068    0.02380 =
         0.01789    0.00430    0.00191    0.00020
AFIX  43
H80   2   -0.162233    0.606042    0.039025    11.00000   -1.20000
AFIX   0
C96   1   -0.022294    0.896059    0.398905    11.00000    0.03134    0.01861 =
         0.02225    0.00670    0.01157    0.00868
AFIX  43
H96   2   -0.043150    0.937903    0.420594    11.00000   -1.20000
AFIX   0

C10   1    0.308881    0.444579    0.174790    11.00000    0.02081    0.01831 =
         0.02371    0.00497    0.00721    0.00322
C79   1   -0.066792    0.689723    0.115645    11.00000    0.02028    0.02087 =
         0.02155    0.00888    0.00295    0.00303
C6    1    0.471371    0.396662   -0.001670    11.00000    0.02290    0.02509 =
         0.01755    0.01007    0.00476   -0.00204
AFIX  43
H6    2    0.467078    0.412945   -0.039222    11.00000   -1.20000
AFIX   0

C94   1   -0.069457    0.780282    0.319898    11.00000    0.01863    0.01874 =
         0.02009    0.00605    0.00407    0.00258
AFIX  43
H94   2   -0.124861    0.743696    0.287727    11.00000   -1.20000
AFIX   0
C88   1   -0.032709    0.539782    0.400744    11.00000    0.02476    0.02217 =
         0.01821    0.00962    0.00487   -0.00144
AFIX  43
H88   2   -0.055598    0.506400    0.421220    11.00000   -1.20000
AFIX   0
C86   1    0.075540    0.577523    0.332135    11.00000    0.01937    0.02168 =
         0.02052    0.00916    0.00715    0.00594
AFIX  43
H86   2    0.127440    0.568429    0.306273    11.00000   -1.20000
AFIX   0

C5    1    0.505587    0.334103   -0.002909    11.00000    0.02399    0.02223 =
         0.01631    0.00430    0.00748    0.00000
AFIX  43
H5    2    0.525695    0.308474   -0.040917    11.00000   -1.20000
AFIX   0
C19   1    0.652323    0.238848    0.084147    11.00000    0.02551    0.01760 =
         0.01977    0.00404    0.01051    0.00421
C1    1    0.327917    0.132067    0.244478    11.00000    0.01825    0.02133 =
         0.02003    0.00668    0.00306    0.00516
C37   1    0.023905   -0.019944    0.264041    11.00000    0.01936    0.02030 =
         0.02074    0.00701    0.00683    0.00284
AFIX  43
H37   2   -0.048610   -0.016127    0.269111    11.00000   -1.20000
AFIX   0
C51   1    0.350055   -0.039775    0.238696    11.00000    0.02372    0.01499 =
         0.02088    0.00667    0.00687    0.00718
C35   1    0.163590   -0.090411    0.251144    11.00000    0.02936    0.01576 =
         0.01843    0.00583    0.00705    0.00661
AFIX  43
H35   2    0.185692   -0.134129    0.247636    11.00000   -1.20000
AFIX   0
C44   1    0.027385    0.127630    0.211388    11.00000    0.01420    0.01939 =
         0.02228    0.00693    0.00227    0.00218

C82   1   -0.058536    0.596439    0.188019    11.00000    0.01637    0.01785 =
         0.02088    0.00740    0.00626    0.00240
AFIX  43
H82   2   -0.055769    0.563177    0.211712    11.00000   -1.20000
AFIX   0

C2    1    0.464590    0.283557    0.190009    11.00000    0.01975    0.01708 =
         0.01678    0.00263    0.00425    0.00243
C7    1    0.443301    0.435901    0.053383    11.00000    0.01811    0.01705 =
         0.02318    0.00833    0.00283    0.00063
AFIX  43
H7    2    0.420706    0.478890    0.053285    11.00000   -1.20000
AFIX   0

C90   1   -0.038783    0.650239    0.379203    11.00000    0.01779    0.01810 =
         0.01711    0.00264    0.00312    0.00365
AFIX  43
H90   2   -0.067698    0.691981    0.386050    11.00000   -1.20000
AFIX   0

C14   1    0.502106    0.506649    0.219862    11.00000    0.01957    0.01744 =
         0.02320    0.00603    0.00479    0.00441
C105  1    0.398226    0.727177    0.361109    11.00000    0.01629    0.01600 =
         0.02494    0.00650    0.00322    0.00422
C85   1    0.035923    0.640427    0.339334    11.00000    0.01311    0.01827 =
         0.01523    0.00351    0.00046    0.00111
C18   1    0.543467    0.240128    0.051959    11.00000    0.01864    0.02170 =
         0.01466    0.00292    0.00841    0.00283
C97   1    0.086679    0.887796    0.413715    11.00000    0.02302    0.01641 =
         0.01841    0.00713    0.00755    0.00218
C39   1    0.061857    0.107580    0.268547    11.00000    0.01364    0.01524 =
         0.02217    0.00574    0.00387    0.00153
C106  1    0.285993    0.715897    0.358868    11.00000    0.02144    0.01550 =
         0.01849    0.00543    0.00673    0.00673
AFIX  43
H106  2    0.264776    0.717646    0.398772    11.00000   -1.20000
AFIX   0
C78   1   -0.010248    0.711323    0.182361    11.00000    0.01683    0.01560 =
         0.02129    0.00505    0.00382    0.00298
AFIX  43
H78   2    0.025744    0.758895    0.202587    11.00000   -1.20000
AFIX   0
C89   1   -0.072256    0.601403    0.409110    11.00000    0.01699    0.02269 =
         0.01504    0.00380    0.00273    0.00045
C77   1   -0.003983    0.665921    0.221183    11.00000    0.01273    0.01838 =
         0.01954    0.00619    0.00717    0.00431

C9    1    0.418852    0.455289    0.169633    11.00000    0.02211    0.01406 =
         0.01847    0.00721    0.00685    0.00500
C4    1    0.510846    0.308368    0.050862    11.00000    0.01318    0.01645 =
         0.01873    0.00321    0.00458   -0.00153
C99   1    0.172723    0.946191    0.464887    11.00000    0.02705    0.01859 =
         0.02353    0.00037    0.00590    0.00154
C34   1    0.237160   -0.034232    0.248783    11.00000    0.02068    0.01722 =
         0.01164    0.00430    0.00348    0.00537
C101  1    0.202207    0.701930    0.299561    11.00000    0.01750    0.01262 =
         0.01935    0.00579    0.00483    0.00359
C98   1    0.117850    0.826715    0.381531    11.00000    0.01745    0.01724 =
         0.01773    0.00741    0.00547    0.00395
AFIX  43
H98   2    0.193894    0.823130    0.392332    11.00000   -1.20000
AFIX   0

C3    1    0.479626    0.348659    0.105586    11.00000    0.01457    0.01752 =
         0.01516    0.00651    0.00338   -0.00108
C8    1    0.447871    0.412888    0.109181    11.00000    0.01228    0.01615 =
         0.01845    0.00403    0.00266   -0.00024
C33   1    0.199826    0.028863    0.254498    11.00000    0.01871    0.01542 =
         0.01311    0.00621    0.00275    0.00062
C93   1    0.040872    0.770618    0.333914    11.00000    0.01865    0.01717 =
         0.01525    0.00839    0.00617    0.00442
C38   1    0.094686    0.037984    0.262167    11.00000    0.02028    0.01408 =
         0.01394    0.00440    0.00290    0.00262
B1    4    0.070150    0.694506    0.298778    11.00000    0.01653    0.01532 =
         0.01679    0.00502    0.00394    0.00263
PART 2
F22B  5    0.267435    0.955628    0.452794    21.00000    0.03115    0.03368 =
         0.03930   -0.01328    0.00953   -0.01257
F1A   5    0.195889    0.934896    0.523406    41.00000    0.04206    0.04660 =
         0.03219    0.00977   -0.00888   -0.01542
F23B  5    0.136392    1.005931    0.479590    31.00000    0.04805    0.02504 =
         0.05314   -0.01034   -0.00912    0.00957
PART 0
PART 1
F21   5   -0.255748    0.879346    0.384183    51.00000    0.02874    0.10686 =
         0.06634   -0.00280    0.01798    0.02932
F19   5   -0.290299    0.791808    0.299423    51.00000    0.01919    0.05319 =
         0.09754   -0.01655   -0.00209    0.01160
F20   5   -0.230092    0.891412    0.293849    51.00000    0.04071    0.12846 =
         0.15643    0.10526    0.02155    0.04116
PART 0
PART 2
F20A  5   -0.256386    0.840833    0.270185   -51.00000    0.03253    0.09845 =
         0.05020    0.00675   -0.00198    0.03350
F19A  5   -0.285416    0.797474    0.342870   -51.00000    0.03342    0.08459 =
         0.11192    0.03793    0.01742    0.00949
F21A  5   -0.238397    0.907233    0.362598   -51.00000    0.02968    0.05554 =
         0.07381   -0.01259   -0.00774    0.02734

C72A  1    0.755606    0.204274    0.352716   -61.00000    0.03950    0.05799 =
         0.04949    0.02391    0.02154    0.01459
C76A  1    0.739052    0.132799    0.314126   -61.00000    0.07876    0.06096 =
         0.08181    0.02020    0.03627    0.01530
AFIX 137
H76D  2    0.805506    0.124426    0.298704   -61.00000   -1.50000
H76E  2    0.674811    0.122190    0.275750   -61.00000   -1.50000
H76F  2    0.725471    0.102699    0.341423   -61.00000   -1.50000
AFIX   0
C71A  1    0.750296    0.258494    0.321707   -61.00000    0.03517    0.04828 =
         0.04298    0.01318    0.01808    0.00723
AFIX  43
H71A  2    0.732280    0.246530    0.274650   -61.00000   -1.20000
AFIX   0
C73A  1    0.786214    0.231301    0.425845   -61.00000    0.03865    0.08249 =
         0.05106    0.02698    0.01943    0.02924
AFIX  43
H73A  2    0.792616    0.198929    0.450425   -61.00000   -1.20000
AFIX   0
C74A  1    0.805101    0.298572    0.458620   -61.00000    0.03159    0.08447 =
         0.04400    0.01969    0.01171    0.01720
AFIX  43
H74A  2    0.827451    0.311826    0.505737   -61.00000   -1.20000
AFIX   0
C75A  1    0.794948    0.350324    0.429961   -61.00000    0.03814    0.07042 =
         0.04421    0.01228    0.01848    0.00851
AFIX  43
H75A  2    0.803189    0.397713    0.455461   -61.00000   -1.20000
AFIX   0
C70A  1    0.771464    0.329319    0.360150   -61.00000    0.03218    0.04856 =
         0.04172    0.01283    0.01784    0.01044
AFIX  43
H70A  2    0.769828    0.364095    0.338186   -61.00000   -1.20000
AFIX   0
HKLF 4

REM  jfig260_0m in P-1
REM R1 =  0.0294 for   16668 Fo > 4sig(Fo)  and  0.0362 for all   18800 data
REM   1339 parameters refined using    162 restraints

END

WGHT      0.0268      6.3046

REM Highest difference peak  0.848,  deepest hole -1.049,  1-sigma level  0.069
Q1    1   0.5983  0.2756  0.3765  11.00000  0.05    0.85
Q2    1  -0.2668  0.8328  0.3789  11.00000  0.05    0.75
Q3    1  -0.2151  0.9182  0.3299  11.00000  0.05    0.75
Q4    1   0.4758  0.7956  0.4678  11.00000  0.05    0.67
Q5    1   0.2638  0.3238  0.3396  11.00000  0.05    0.66
Q6    1   0.5804  0.2836  0.3583  11.00000  0.05    0.66
Q7    1   0.5639  0.2938  0.3523  11.00000  0.05    0.65
Q8    1   0.3210  0.6671  0.1358  11.00000  0.05    0.61
Q9    1   0.1751  1.0092  0.4621  11.00000  0.05    0.59
Q10   1   0.4536  0.6676  0.1740  11.00000  0.05    0.59
Q11   1   0.1170  0.4398  0.3150  11.00000  0.05    0.58
Q12   1   0.4492  0.7733  0.1891  11.00000  0.05    0.57
Q13   1   0.5515  0.2638  0.4108  11.00000  0.05    0.56
Q14   1   0.3953  0.7738  0.1776  11.00000  0.05    0.56
Q15   1   0.3719  0.6907  0.5038  11.00000  0.05    0.56
Q16   1   0.5019  0.2475  0.3113  11.00000  0.05    0.55
Q17   1   0.1539  0.9535  0.5308  11.00000  0.05    0.55
Q18   1   0.2787  0.9308  0.4610  11.00000  0.05    0.52
Q19   1  -0.2263  0.8682  0.2729  11.00000  0.05    0.52
Q20   1   0.5822  0.7659  0.4182  11.00000  0.05    0.51
Q21   1  -0.2741  0.8059  0.2731  11.00000  0.05    0.51
Q22   1   0.5581  0.1374  0.2125  11.00000  0.05    0.51
Q23   1   0.1287  0.4617  0.4246  11.00000  0.05    0.51
Q24   1   0.0142  0.4132  0.3194  11.00000  0.05    0.49
Q25   1   0.7783  0.2148  0.3908  11.00000  0.05    0.49
Q26   1   0.4792  0.6914  0.4462  11.00000  0.05    0.48
Q27   1   0.8013  0.2516  0.4532  11.00000  0.05    0.48
Q28   1   0.5611  0.2268  0.3409  11.00000  0.05    0.47
Q29   1   0.1240  0.9979  0.4986  11.00000  0.05    0.46
Q30   1   0.5436  0.2757  0.0510  11.00000  0.05    0.44
Q31   1   0.3853  0.3612  0.3766  11.00000  0.05    0.44
Q32   1   0.6012  0.4389  0.4556  11.00000  0.05    0.43
Q33   1   0.2402  0.5088  0.3928  11.00000  0.05    0.43
Q34   1   0.2270  0.9235  0.5092  11.00000  0.05    0.42
Q35   1   0.4779  0.2974  0.3820  11.00000  0.05    0.41
Q36   1  -0.1614  0.6853  0.4674  11.00000  0.05    0.41
Q37   1   0.3601  0.2412  0.2404  11.00000  0.05    0.41
Q38   1  -0.2392  0.8978  0.3783  11.00000  0.05    0.40
Q39   1  -0.1452  0.5404  0.1094  11.00000  0.05    0.39
Q40   1  -0.0102  0.4163  0.3472  11.00000  0.05    0.39
Q41   1  -0.2565  0.4948  0.0250  11.00000  0.05    0.39
Q42   1   0.2511  0.9755  0.4435  11.00000  0.05    0.38
Q43   1   0.4987  0.2972  0.3994  11.00000  0.05    0.38
Q44   1  -0.2899  0.7844  0.3220  11.00000  0.05    0.38
Q45   1   0.4240  0.2283  0.2722  11.00000  0.05    0.37
Q46   1   0.4249  0.2314  0.3286  11.00000  0.05    0.37
Q47   1   0.5028  0.2335  0.2601  11.00000  0.05    0.37
Q48   1   0.6044  0.2348  0.0516  11.00000  0.05    0.36
Q49   1   0.0233  0.7737  0.0793  11.00000  0.05    0.36
Q50   1   0.5330  0.3999  0.4946  11.00000  0.05    0.35
Q51   1   0.3836  0.1992  0.1722  11.00000  0.05    0.35
Q52   1   0.0278  0.1053  0.1771  11.00000  0.05    0.35
Q53   1   0.4607  0.2125  0.3707  11.00000  0.05    0.35
Q54   1   0.0565  0.4036  0.3816  11.00000  0.05    0.35
Q55   1   0.3739  0.7080  0.2203  11.00000  0.05    0.34
Q56   1   0.6975  0.2620  0.0946  11.00000  0.05    0.34
Q57   1   0.8215  0.3145  0.4277  11.00000  0.05    0.34
Q58   1   0.7251  0.1938  0.3211  11.00000  0.05    0.34
Q59   1   0.3304  0.1950  0.1980  11.00000  0.05    0.34
Q60   1   0.0348  0.5440  0.3995  11.00000  0.05    0.34
Q61   1   0.1249  0.9137  0.4377  11.00000  0.05    0.33
Q62   1   0.3453  0.7020  0.3527  11.00000  0.05    0.33
Q63   1   0.0551  0.1181  0.2395  11.00000  0.05    0.32
Q64   1   0.5108  0.2167  0.0291  11.00000  0.05    0.32
Q65   1   0.4344 -0.0188  0.3273  11.00000  0.05    0.32
Q66   1   0.4993  0.3249  0.0773  11.00000  0.05    0.32
Q67   1   0.4393  0.4350  0.1426  11.00000  0.05    0.31
Q68   1   0.4624  0.2298  0.3854  11.00000  0.05    0.31
Q69   1   0.0989  0.1452  0.3615  11.00000  0.05    0.30
Q70   1  -0.1567  0.8419  0.3503  11.00000  0.05    0.30
Q71   1   0.4174  0.1732  0.1798  11.00000  0.05    0.30
Q72   1   0.3430 -0.0546  0.2013  11.00000  0.05    0.30
Q73   1   0.0619  0.7326  0.3221  11.00000  0.05    0.30
Q74   1   0.3861  0.7262  0.2722  11.00000  0.05    0.30
Q75   1  -0.1276  0.7999  0.1194  11.00000  0.05    0.30
Q76   1   0.0515  0.6673  0.3214  11.00000  0.05    0.30
Q77   1   0.4595  0.4835  0.1910  11.00000  0.05    0.29
Q78   1  -0.1044  0.4654  0.0812  11.00000  0.05    0.29
Q79   1   0.4023 -0.0267  0.2686  11.00000  0.05    0.29
Q80   1  -0.1152  0.5900  0.1621  11.00000  0.05    0.29
;
_shelx_res_checksum              96460
_shelx_SHELXL_version_number     2014/7
_olex2_submission_special_instructions 'No special instructions were received'

# start Validation Reply Form
_vrf_PLAT308_jfig260             
;
PROBLEM: Single Bonded Metal Atom (Unusual !) ...........        Tl1 Check 
RESPONSE: Talium has close-contacts/pi-bonding with Toluene molecules.
;
# end Validation Reply Form
####################################################################### 
# 
# This file contains crystal structure data downloaded from the 
# Cambridge Structural Database (CSD) hosted by the Cambridge 
# Crystallographic Data Centre (CCDC).
# 
# Full information about CCDC data access policies and citation 
# guidelines are available at http://www.ccdc.cam.ac.uk/access/V1 
# 
# Audit and citation data items may have been added by the CCDC. 
# Please retain this information to preserve the provenance of 
# this file and to allow appropriate attribution of the data. 
# 
#######################################################################

data_JFig666
_database_code_depnum_ccdc_archive 'CCDC 1414415'
_audit_update_record             
;
2015-07-22 deposited with the CCDC.
2015-09-17 downloaded from the CCDC.
;
_audit_creation_date             2015-07-20
_audit_creation_method           
;
Olex2 1.2-beta
(compiled 2015.01.26 svn.r3150 for OlexSys, GUI svn.r4998)
;
_shelxl_version_number           2014/6
_chemical_name_common            '[AgPt(CNArDipp2)2(C6H6)]2[u-AgOTf]2(OTf)'
_chemical_name_systematic        ?
_chemical_formula_moiety         
'C138 H160 Ag4 F6 N4 O6 Pt2 S2, 2(C6 H6), 2(C F3 O3 S)'
_chemical_formula_sum            'C152 H172 Ag4 F12 N4 O12 Pt2 S4'
_chemical_formula_weight         3424.83
_chemical_melting_point          ?
loop_
_atom_type_symbol
_atom_type_description
_atom_type_scat_dispersion_real
_atom_type_scat_dispersion_imag
_atom_type_scat_source
C C 0.0033 0.0016 'International Tables Vol C Tables 4.2.6.8 and 6.1.1.4'
H H 0.0000 0.0000 'International Tables Vol C Tables 4.2.6.8 and 6.1.1.4'
Ag Ag -0.8971 1.1015 'International Tables Vol C Tables 4.2.6.8 and 6.1.1.4'
F F 0.0171 0.0103 'International Tables Vol C Tables 4.2.6.8 and 6.1.1.4'
N N 0.0061 0.0033 'International Tables Vol C Tables 4.2.6.8 and 6.1.1.4'
O O 0.0106 0.0060 'International Tables Vol C Tables 4.2.6.8 and 6.1.1.4'
Pt Pt -1.7033 8.3905 'International Tables Vol C Tables 4.2.6.8 and 6.1.1.4'
S S 0.1246 0.1234 'International Tables Vol C Tables 4.2.6.8 and 6.1.1.4'

_shelx_space_group_comment       
;
The symmetry employed for this shelxl refinement is uniquely defined
by the following loop, which should always be used as a source of
symmetry information in preference to the above space-group names.
They are only intended as comments.
;
_space_group_crystal_system      monoclinic
_space_group_IT_number           14
_space_group_name_H-M_alt        'P 1 21/n 1'
_space_group_name_Hall           '-P 2yn'
loop_
_space_group_symop_operation_xyz
'x, y, z'
'-x+1/2, y+1/2, -z+1/2'
'-x, -y, -z'
'x-1/2, -y-1/2, z-1/2'

_cell_length_a                   11.7798(10)
_cell_length_b                   29.620(2)
_cell_length_c                   20.9358(16)
_cell_angle_alpha                90
_cell_angle_beta                 90.390(4)
_cell_angle_gamma                90
_cell_volume                     7304.6(10)
_cell_formula_units_Z            2
_cell_measurement_reflns_used    4624
_cell_measurement_temperature    100
_cell_measurement_theta_max      19.483
_cell_measurement_theta_min      2.382
_shelx_estimated_absorpt_T_max   0.752
_shelx_estimated_absorpt_T_min   0.606
_exptl_absorpt_coefficient_mu    2.566
_exptl_absorpt_correction_T_max  0.0916
_exptl_absorpt_correction_T_min  0.0688
_exptl_absorpt_correction_type   multi-scan
_exptl_absorpt_process_details   
;
SADABS-2014/5 (Bruker,2014/5) was used for absorption correction.
wR2(int) was 0.0659 before and 0.0601 after correction.
The Ratio of minimum to maximum transmission is 0.7511.
The \l/2 correction factor is 0.00150.
;
_exptl_absorpt_special_details   ?
_exptl_crystal_colour            Yellow
_exptl_crystal_colour_primary    Yellow
_exptl_crystal_density_diffrn    1.557
_exptl_crystal_density_meas      ?
_exptl_crystal_density_method    ?
_exptl_crystal_description       Block
_exptl_crystal_F_000             3448
_exptl_crystal_size_max          0.217
_exptl_crystal_size_mid          0.135
_exptl_crystal_size_min          0.118
_exptl_transmission_factor_max   ?
_exptl_transmission_factor_min   ?
_diffrn_reflns_av_R_equivalents  0.1228
_diffrn_reflns_av_unetI/netI     0.0991
_diffrn_reflns_Laue_measured_fraction_full 0.999
_diffrn_reflns_Laue_measured_fraction_max 0.995
_diffrn_reflns_limit_h_max       14
_diffrn_reflns_limit_h_min       -14
_diffrn_reflns_limit_k_max       35
_diffrn_reflns_limit_k_min       -35
_diffrn_reflns_limit_l_max       25
_diffrn_reflns_limit_l_min       -23
_diffrn_reflns_number            75236
_diffrn_reflns_point_group_measured_fraction_full 0.999
_diffrn_reflns_point_group_measured_fraction_max 0.995
_diffrn_reflns_theta_full        25.000
_diffrn_reflns_theta_max         25.460
_diffrn_reflns_theta_min         2.105
_diffrn_ambient_temperature      100
_diffrn_detector                 'Bruker APEX-II CCD'
_diffrn_detector_area_resol_mean 7.9
_diffrn_detector_type            'CCD Area Detector'
_diffrn_measured_fraction_theta_full 0.999
_diffrn_measured_fraction_theta_max 0.995
_diffrn_measurement_device       'Kappa Four-Circle Diffractometer'
_diffrn_measurement_device_type  'Bruker X8 APEX II Mo'
_diffrn_measurement_method       '\w and \f scans'
_diffrn_radiation_monochromator  graphite
_diffrn_radiation_probe          X-ray
_diffrn_radiation_type           MoK\a
_diffrn_radiation_wavelength     0.71073
_diffrn_source                   'sealed tube'
_diffrn_source_type              fine-focus
_diffrn_standards_number         0
_reflns_Friedel_coverage         0.000
_reflns_Friedel_fraction_full    .
_reflns_Friedel_fraction_max     .
_reflns_number_gt                8696
_reflns_number_total             13466
_reflns_special_details          
;
 Reflections were merged by SHELXL according to the crystal
 class for the calculation of statistics and refinement.
 
 _reflns_Friedel_fraction is defined as the number of unique
 Friedel pairs measured divided by the number that would be
 possible theoretically, ignoring centric projections and
 systematic absences.
;
_reflns_threshold_expression     'I > 2\s(I)'
_computing_cell_refinement       'SAINT v8.34A (Bruker, 2013)'
_computing_data_collection       'APEX2 v2013.6-2 (Bruker, 2013)'
_computing_data_reduction        'SAINT v8.34A (Bruker, 2013)'
_computing_molecular_graphics    'Olex2 (Dolomanov et al., 2009)'
_computing_publication_material  'Olex2 (Dolomanov et al., 2009)'
_computing_structure_refinement  'ShelXL (Sheldrick, 2008)'
_computing_structure_solution    'ShelXT (Sheldrick, 2008)'
_refine_diff_density_max         1.499
_refine_diff_density_min         -1.210
_refine_diff_density_rms         0.144
_refine_ls_extinction_coef       .
_refine_ls_extinction_method     none
_refine_ls_goodness_of_fit_ref   1.003
_refine_ls_hydrogen_treatment    constr
_refine_ls_matrix_type           full
_refine_ls_number_parameters     953
_refine_ls_number_reflns         13466
_refine_ls_number_restraints     183
_refine_ls_R_factor_all          0.1016
_refine_ls_R_factor_gt           0.0503
_refine_ls_restrained_S_all      1.004
_refine_ls_shift/su_max          0.001
_refine_ls_shift/su_mean         0.000
_refine_ls_structure_factor_coef Fsqd
_refine_ls_weighting_details     
'w=1/[\s^2^(Fo^2^)+(0.0214P)^2^+19.0773P] where P=(Fo^2^+2Fc^2^)/3'
_refine_ls_weighting_scheme      calc
_refine_ls_wR_factor_gt          0.0810
_refine_ls_wR_factor_ref         0.0977
_refine_special_details          ?
_olex2_refinement_description    
;
1. Fixed Uiso
 At 1.2 times of:
  All C(H) groups
 At 1.5 times of:
  All C(H,H,H) groups
2. Uiso/Uaniso restraints and constraints
Uanis(C7B) = Uanis(C7S)
3. Rigid body (RIGU) restrains
 S1, F1, F2, F3, F1B, F2B, F3B, O1, O2, O3, O1B, O2B, O3B, C1A
 with sigma for 1-2 distances of 0.002 and sigma for 1-3 distances of 0.002
 C7S, C8S, C9S, C10S, C11S, C12S, C7B, C8B, C9B, C10B, C11B, C12B
 with sigma for 1-2 distances of 0.002 and sigma for 1-3 distances of 0.002
4. Others
 Sof(O1B)=Sof(O2B)=Sof(O3B)=1-FVAR(1)
 Sof(O1)=Sof(O2)=Sof(O3)=FVAR(1)
 Sof(F1B)=Sof(F2B)=Sof(F3B)=1-FVAR(2)
 Sof(F1)=Sof(F2)=Sof(F3)=FVAR(2)
 Sof(C7B)=Sof(H7B)=Sof(C8B)=Sof(H8B)=Sof(C9B)=Sof(H9B)=Sof(C10B)=Sof(H10B)=
 Sof(C11B)=Sof(H11B)=Sof(C12B)=Sof(H12B)=1-FVAR(3)
 Sof(C7S)=Sof(H7S)=Sof(C8S)=Sof(H8S)=Sof(C9S)=Sof(H9S)=Sof(C10S)=Sof(H10S)=
 Sof(C11S)=Sof(H11S)=Sof(C12S)=Sof(H12S)=FVAR(3)
5.a Ternary CH refined with riding coordinates:
 C15(H15), C18(H18), C27(H27), C30(H30), C45(H45), C48(H48), C57(H57), C60(H60)
5.b Aromatic/amide H refined with riding coordinates:
 C1S(H1S), C2S(H2S), C3S(H3S), C4S(H4S), C5(H5), C5S(H5S), C6(H6), C6S(H6S),
 C7(H7), C11(H11), C12(H12), C13(H13), C23(H23), C24(H24), C25(H25), C35(H35),
 C36(H36), C37(H37), C41(H41), C42(H42), C43(H43), C53(H53), C54(H54), C55(H55),
  C7S(H7S), C8S(H8S), C9S(H9S), C10S(H10S), C11S(H11S), C12S(H12S), C7B(H7B),
 C8B(H8B), C9B(H9B), C10B(H10B), C11B(H11B), C12B(H12B)
5.c Fitted hexagon refined as free rotating group:
 C7S(C8S,C9S,C10S,C11S,C12S), C7B(C8B,C9B,C10B,C11B,C12B)
5.d Idealised Me refined as rotating group:
 C16(H16A,H16B,H16C), C17(H17A,H17B,H17C), C19(H19A,H19B,H19C), C20(H20A,H20B,
 H20C), C28(H28A,H28B,H28C), C29(H29A,H29B,H29C), C31(H31A,H31B,H31C), C32(H32A,
 H32B,H32C), C46(H46A,H46B,H46C), C47(H47A,H47B,H47C), C49(H49A,H49B,H49C),
 C50(H50A,H50B,H50C), C58(H58A,H58B,H58C), C59(H59A,H59B,H59C), C61(H61A,H61B,
 H61C), C62(H62A,H62B,H62C)
;
_atom_sites_solution_hydrogens   geom
_atom_sites_solution_primary     direct
_atom_sites_solution_secondary   difmap
loop_
_atom_site_label
_atom_site_type_symbol
_atom_site_fract_x
_atom_site_fract_y
_atom_site_fract_z
_atom_site_U_iso_or_equiv
_atom_site_adp_type
_atom_site_occupancy
_atom_site_site_symmetry_order
_atom_site_calc_flag
_atom_site_refinement_flags_posn
_atom_site_refinement_flags_adp
_atom_site_refinement_flags_occupancy
_atom_site_disorder_assembly
_atom_site_disorder_group
Pt1 Pt 0.32317(2) 0.57851(2) 0.69266(2) 0.02229(8) Uani 1 1 d . . . . .
Ag1 Ag 0.54455(5) 0.58678(2) 0.72057(3) 0.03704(16) Uani 1 1 d . . . . .
Ag2 Ag 0.47313(5) 0.54097(2) 0.61227(3) 0.04091(17) Uani 1 1 d . . . . .
S1 S 0.67636(16) 0.49722(7) 0.51322(9) 0.0336(5) Uani 1 1 d . U . . .
F1 F 0.8467(6) 0.5117(3) 0.5897(4) 0.061(2) Uani 0.641(8) 1 d . U P A 1
F2 F 0.8565(6) 0.5451(2) 0.5012(4) 0.052(2) Uani 0.641(8) 1 d . U P A 1
F3 F 0.8939(9) 0.4751(4) 0.5064(4) 0.050(2) Uani 0.641(8) 1 d . U P A 1
F1B F 0.8695(12) 0.5345(5) 0.5544(9) 0.062(3) Uani 0.359(8) 1 d . U P A 2
F2B F 0.8380(11) 0.4663(5) 0.5800(6) 0.056(3) Uani 0.359(8) 1 d . U P A 2
F3B F 0.8812(18) 0.4796(8) 0.4826(9) 0.055(4) Uani 0.359(8) 1 d . U P A 2
O1 O 0.6206(8) 0.5331(3) 0.5457(5) 0.042(2) Uani 0.639(8) 1 d . U P B 1
O2 O 0.6675(7) 0.4970(3) 0.4462(4) 0.050(2) Uani 0.639(8) 1 d . U P B 1
O3 O 0.6576(7) 0.4521(3) 0.5433(5) 0.048(2) Uani 0.639(8) 1 d . U P B 1
O1B O 0.6269(15) 0.5159(6) 0.5704(8) 0.041(3) Uani 0.361(8) 1 d . U P B 2
O2B O 0.6796(14) 0.5358(6) 0.4653(7) 0.051(3) Uani 0.361(8) 1 d . U P B 2
O3B O 0.6483(12) 0.4568(5) 0.4868(8) 0.045(3) Uani 0.361(8) 1 d . U P B 2
N1 N 0.3128(5) 0.49325(18) 0.7773(3) 0.0243(14) Uani 1 1 d . . . . .
N2 N 0.3622(5) 0.67270(18) 0.6351(3) 0.0223(13) Uani 1 1 d . . . . .
C1 C 0.3184(6) 0.5242(2) 0.7428(3) 0.0265(17) Uani 1 1 d . . . . .
C1A C 0.8246(7) 0.5027(3) 0.5305(4) 0.0477(14) Uani 1 1 d . U . . .
C1S C 0.1305(6) 0.5730(3) 0.6393(4) 0.039(2) Uani 1 1 d . . . . .
H1S H 0.1772 0.5747 0.6025 0.047 Uiso 1 1 calc R . . . .
C2 C 0.3542(6) 0.6359(2) 0.6541(3) 0.0220(16) Uani 1 1 d . . . . .
C2S C 0.0867(7) 0.5319(3) 0.6585(4) 0.042(2) Uani 1 1 d . . . . .
H2S H 0.1041 0.5053 0.6351 0.050 Uiso 1 1 calc R . . . .
C3 C 0.3345(6) 0.4586(2) 0.8215(3) 0.0232(16) Uani 1 1 d . . . . .
C3S C 0.0190(7) 0.5293(3) 0.7107(4) 0.040(2) Uani 1 1 d . . . . .
H3S H -0.0112 0.5010 0.7235 0.048 Uiso 1 1 calc R . . . .
C4 C 0.4482(6) 0.4491(2) 0.8355(3) 0.0247(17) Uani 1 1 d . . . . .
C4S C -0.0058(7) 0.5680(3) 0.7452(4) 0.042(2) Uani 1 1 d . . . . .
H4S H -0.0537 0.5661 0.7814 0.050 Uiso 1 1 calc R . . . .
C5 C 0.4713(6) 0.4168(2) 0.8826(3) 0.0271(16) Uani 1 1 d . . . . .
H5 H 0.5476 0.4095 0.8932 0.033 Uiso 1 1 calc R . . . .
C5S C 0.0385(7) 0.6089(3) 0.7271(4) 0.044(2) Uani 1 1 d . . . . .
H5S H 0.0224 0.6352 0.7515 0.053 Uiso 1 1 calc R . . . .
C6 C 0.3825(6) 0.3954(2) 0.9141(3) 0.0264(17) Uani 1 1 d . . . . .
H6 H 0.3988 0.3728 0.9450 0.032 Uiso 1 1 calc R . . . .
C6S C 0.1058(6) 0.6119(3) 0.6740(4) 0.037(2) Uani 1 1 d . . . . .
H6S H 0.1353 0.6403 0.6610 0.044 Uiso 1 1 calc R . . . .
C7 C 0.2718(6) 0.4066(2) 0.9009(3) 0.0252(17) Uani 1 1 d . . . . .
H7 H 0.2127 0.3926 0.9244 0.030 Uiso 1 1 calc R . . . .
C8 C 0.2440(6) 0.4382(2) 0.8537(3) 0.0258(17) Uani 1 1 d . . . . .
C9 C 0.5401(6) 0.4745(2) 0.8028(3) 0.0284(18) Uani 1 1 d . . . . .
C10 C 0.5752(6) 0.5161(2) 0.8283(4) 0.0325(19) Uani 1 1 d . . . . .
C11 C 0.6595(7) 0.5398(3) 0.7955(4) 0.044(2) Uani 1 1 d . . . . .
H11 H 0.6871 0.5675 0.8124 0.053 Uiso 1 1 calc R . . . .
C12 C 0.7030(7) 0.5235(3) 0.7389(4) 0.045(2) Uani 1 1 d . . . . .
H12 H 0.7588 0.5406 0.7170 0.054 Uiso 1 1 calc R . . . .
C13 C 0.6670(7) 0.4831(3) 0.7137(4) 0.044(2) Uani 1 1 d . . . . .
H13 H 0.6980 0.4722 0.6749 0.053 Uiso 1 1 calc R . . . .
C14 C 0.5846(6) 0.4583(2) 0.7458(3) 0.0316(18) Uani 1 1 d . . . . .
C15 C 0.5305(6) 0.5330(2) 0.8920(3) 0.0316(18) Uani 1 1 d . . . . .
H15 H 0.4592 0.5160 0.9016 0.038 Uiso 1 1 calc R . . . .
C16 C 0.6156(7) 0.5229(3) 0.9448(4) 0.048(2) Uani 1 1 d . . . . .
H16A H 0.6277 0.4903 0.9477 0.071 Uiso 1 1 calc GR . . . .
H16B H 0.5863 0.5341 0.9856 0.071 Uiso 1 1 calc GR . . . .
H16C H 0.6877 0.5379 0.9354 0.071 Uiso 1 1 calc GR . . . .
C17 C 0.5015(7) 0.5836(2) 0.8909(4) 0.047(2) Uani 1 1 d . . . . .
H17A H 0.5712 0.6011 0.8851 0.070 Uiso 1 1 calc GR . . . .
H17B H 0.4660 0.5921 0.9313 0.070 Uiso 1 1 calc GR . . . .
H17C H 0.4488 0.5898 0.8555 0.070 Uiso 1 1 calc GR . . . .
C18 C 0.5426(7) 0.4141(3) 0.7172(4) 0.045(2) Uani 1 1 d . . . . .
H18 H 0.5004 0.3975 0.7513 0.055 Uiso 1 1 calc R . . . .
C19 C 0.6394(8) 0.3836(3) 0.6951(4) 0.060(3) Uani 1 1 d . . . . .
H19A H 0.6810 0.3985 0.6606 0.090 Uiso 1 1 calc GR . . . .
H19B H 0.6082 0.3549 0.6795 0.090 Uiso 1 1 calc GR . . . .
H19C H 0.6912 0.3777 0.7310 0.090 Uiso 1 1 calc GR . . . .
C20 C 0.4604(7) 0.4228(3) 0.6627(4) 0.055(2) Uani 1 1 d . . . . .
H20A H 0.3998 0.4429 0.6772 0.083 Uiso 1 1 calc GR . . . .
H20B H 0.4274 0.3942 0.6483 0.083 Uiso 1 1 calc GR . . . .
H20C H 0.5008 0.4371 0.6272 0.083 Uiso 1 1 calc GR . . . .
C21 C 0.1235(6) 0.4523(2) 0.8435(3) 0.0258(17) Uani 1 1 d . . . . .
C22 C 0.0503(6) 0.4243(2) 0.8081(3) 0.0301(17) Uani 1 1 d . . . . .
C23 C -0.0654(7) 0.4344(2) 0.8087(4) 0.043(2) Uani 1 1 d . . . . .
H23 H -0.1167 0.4156 0.7858 0.052 Uiso 1 1 calc R . . . .
C24 C -0.1072(7) 0.4713(2) 0.8417(4) 0.040(2) Uani 1 1 d . . . . .
H24 H -0.1866 0.4766 0.8432 0.048 Uiso 1 1 calc R . . . .
C25 C -0.0328(7) 0.5001(3) 0.8724(3) 0.0350(19) Uani 1 1 d . . . . .
H25 H -0.0611 0.5266 0.8924 0.042 Uiso 1 1 calc R . . . .
C26 C 0.0838(6) 0.4910(2) 0.8745(3) 0.0266(17) Uani 1 1 d . . . . .
C27 C 0.0955(7) 0.3852(2) 0.7680(4) 0.044(2) Uani 1 1 d . . . . .
H27 H 0.1647 0.3732 0.7900 0.053 Uiso 1 1 calc R . . . .
C28 C 0.0129(7) 0.3460(2) 0.7596(4) 0.047(2) Uani 1 1 d . . . . .
H28A H -0.0146 0.3364 0.8015 0.071 Uiso 1 1 calc GR . . . .
H28B H 0.0517 0.3207 0.7389 0.071 Uiso 1 1 calc GR . . . .
H28C H -0.0514 0.3557 0.7331 0.071 Uiso 1 1 calc GR . . . .
C29 C 0.1320(7) 0.4030(2) 0.7033(4) 0.050(2) Uani 1 1 d . . . . .
H29A H 0.0659 0.4153 0.6806 0.075 Uiso 1 1 calc GR . . . .
H29B H 0.1648 0.3784 0.6782 0.075 Uiso 1 1 calc GR . . . .
H29C H 0.1888 0.4268 0.7093 0.075 Uiso 1 1 calc GR . . . .
C30 C 0.1641(6) 0.5227(2) 0.9094(3) 0.0329(19) Uani 1 1 d . . . . .
H30 H 0.2426 0.5101 0.9062 0.040 Uiso 1 1 calc R . . . .
C31 C 0.1340(7) 0.5258(2) 0.9804(3) 0.042(2) Uani 1 1 d . . . . .
H31A H 0.0597 0.5403 0.9850 0.063 Uiso 1 1 calc GR . . . .
H31B H 0.1917 0.5437 1.0028 0.063 Uiso 1 1 calc GR . . . .
H31C H 0.1315 0.4954 0.9988 0.063 Uiso 1 1 calc GR . . . .
C32 C 0.1641(7) 0.5696(2) 0.8792(4) 0.045(2) Uani 1 1 d . . . . .
H32A H 0.1761 0.5669 0.8331 0.067 Uiso 1 1 calc GR . . . .
H32B H 0.2253 0.5878 0.8981 0.067 Uiso 1 1 calc GR . . . .
H32C H 0.0911 0.5844 0.8870 0.067 Uiso 1 1 calc GR . . . .
C33 C 0.3882(6) 0.71625(19) 0.6144(3) 0.0202(16) Uani 1 1 d . . . . .
C34 C 0.5036(6) 0.7270(2) 0.6086(3) 0.0208(16) Uani 1 1 d . . . . .
C35 C 0.5306(6) 0.7702(2) 0.5887(3) 0.0264(17) Uani 1 1 d . . . . .
H35 H 0.6077 0.7791 0.5847 0.032 Uiso 1 1 calc R . . . .
C36 C 0.4441(6) 0.8005(2) 0.5747(3) 0.0295(18) Uani 1 1 d . . . . .
H36 H 0.4632 0.8301 0.5611 0.035 Uiso 1 1 calc R . . . .
C37 C 0.3310(6) 0.7887(2) 0.5798(3) 0.0257(17) Uani 1 1 d . . . . .
H37 H 0.2738 0.8100 0.5686 0.031 Uiso 1 1 calc R . . . .
C38 C 0.3006(6) 0.7462(2) 0.6011(3) 0.0218(16) Uani 1 1 d . . . . .
C39 C 0.5915(6) 0.6916(2) 0.6240(3) 0.0264(17) Uani 1 1 d . . . . .
C40 C 0.6223(6) 0.6839(2) 0.6876(3) 0.0279(17) Uani 1 1 d . . . . .
C41 C 0.6986(6) 0.6483(2) 0.7003(4) 0.040(2) Uani 1 1 d . . . . .
H41 H 0.7211 0.6419 0.7430 0.048 Uiso 1 1 calc R . . . .
C42 C 0.7410(7) 0.6226(3) 0.6506(4) 0.044(2) Uani 1 1 d . . . . .
H42 H 0.7923 0.5986 0.6597 0.052 Uiso 1 1 calc R . . . .
C43 C 0.7106(7) 0.6309(2) 0.5898(4) 0.043(2) Uani 1 1 d . . . . .
H43 H 0.7408 0.6125 0.5569 0.052 Uiso 1 1 calc R . . . .
C44 C 0.6365(6) 0.6656(2) 0.5738(4) 0.0308(18) Uani 1 1 d . . . . .
C45 C 0.5829(7) 0.7149(2) 0.7404(3) 0.0340(19) Uani 1 1 d . . . . .
H45 H 0.5119 0.7300 0.7250 0.041 Uiso 1 1 calc R . . . .
C46 C 0.6722(7) 0.7517(2) 0.7502(4) 0.040(2) Uani 1 1 d . . . . .
H46A H 0.7438 0.7379 0.7642 0.060 Uiso 1 1 calc GR . . . .
H46B H 0.6461 0.7730 0.7828 0.060 Uiso 1 1 calc GR . . . .
H46C H 0.6839 0.7678 0.7099 0.060 Uiso 1 1 calc GR . . . .
C47 C 0.5544(7) 0.6908(3) 0.8023(4) 0.047(2) Uani 1 1 d . . . . .
H47A H 0.5042 0.6652 0.7932 0.070 Uiso 1 1 calc GR . . . .
H47B H 0.5162 0.7118 0.8313 0.070 Uiso 1 1 calc GR . . . .
H47C H 0.6245 0.6798 0.8225 0.070 Uiso 1 1 calc GR . . . .
C48 C 0.6011(7) 0.6738(3) 0.5057(4) 0.039(2) Uani 1 1 d . . . . .
H48 H 0.5705 0.7052 0.5031 0.047 Uiso 1 1 calc R . . . .
C49 C 0.6983(7) 0.6702(3) 0.4579(4) 0.055(3) Uani 1 1 d . . . . .
H49A H 0.7607 0.6900 0.4715 0.083 Uiso 1 1 calc GR . . . .
H49B H 0.6713 0.6795 0.4155 0.083 Uiso 1 1 calc GR . . . .
H49C H 0.7251 0.6389 0.4562 0.083 Uiso 1 1 calc GR . . . .
C50 C 0.5053(7) 0.6417(3) 0.4868(4) 0.050(2) Uani 1 1 d . . . . .
H50A H 0.5318 0.6104 0.4906 0.075 Uiso 1 1 calc GR . . . .
H50B H 0.4821 0.6477 0.4426 0.075 Uiso 1 1 calc GR . . . .
H50C H 0.4405 0.6464 0.5152 0.075 Uiso 1 1 calc GR . . . .
C51 C 0.1792(6) 0.7325(2) 0.6099(3) 0.0234(16) Uani 1 1 d . . . . .
C52 C 0.1273(6) 0.7430(2) 0.6689(3) 0.0266(17) Uani 1 1 d . . . . .
C53 C 0.0158(7) 0.7303(2) 0.6766(4) 0.037(2) Uani 1 1 d . . . . .
H53 H -0.0205 0.7369 0.7158 0.045 Uiso 1 1 calc R . . . .
C54 C -0.0454(6) 0.7082(2) 0.6292(4) 0.037(2) Uani 1 1 d . . . . .
H54 H -0.1225 0.7001 0.6356 0.045 Uiso 1 1 calc R . . . .
C55 C 0.0087(6) 0.6984(2) 0.5722(4) 0.0324(18) Uani 1 1 d . . . . .
H55 H -0.0327 0.6832 0.5395 0.039 Uiso 1 1 calc R . . . .
C56 C 0.1199(6) 0.7097(2) 0.5615(3) 0.0253(17) Uani 1 1 d . . . . .
C57 C 0.1900(6) 0.7668(2) 0.7226(3) 0.0324(18) Uani 1 1 d . . . . .
H57 H 0.2630 0.7781 0.7044 0.039 Uiso 1 1 calc R . . . .
C58 C 0.1265(7) 0.8078(3) 0.7474(4) 0.057(3) Uani 1 1 d . . . . .
H58A H 0.1037 0.8270 0.7114 0.085 Uiso 1 1 calc GR . . . .
H58B H 0.1760 0.8249 0.7763 0.085 Uiso 1 1 calc GR . . . .
H58C H 0.0589 0.7978 0.7705 0.085 Uiso 1 1 calc GR . . . .
C59 C 0.2210(8) 0.7340(3) 0.7759(4) 0.053(2) Uani 1 1 d . . . . .
H59A H 0.1516 0.7232 0.7965 0.079 Uiso 1 1 calc GR . . . .
H59B H 0.2689 0.7493 0.8076 0.079 Uiso 1 1 calc GR . . . .
H59C H 0.2624 0.7083 0.7581 0.079 Uiso 1 1 calc GR . . . .
C60 C 0.1757(7) 0.6987(2) 0.4976(3) 0.0357(19) Uani 1 1 d . . . . .
H60 H 0.2576 0.7074 0.5011 0.043 Uiso 1 1 calc R . . . .
C61 C 0.1230(8) 0.7268(3) 0.4441(4) 0.052(2) Uani 1 1 d . . . . .
H61A H 0.0424 0.7191 0.4396 0.078 Uiso 1 1 calc GR . . . .
H61B H 0.1621 0.7203 0.4039 0.078 Uiso 1 1 calc GR . . . .
H61C H 0.1307 0.7589 0.4542 0.078 Uiso 1 1 calc GR . . . .
C62 C 0.1706(7) 0.6484(3) 0.4827(4) 0.053(2) Uani 1 1 d . . . . .
H62A H 0.2043 0.6314 0.5181 0.080 Uiso 1 1 calc GR . . . .
H62B H 0.2130 0.6423 0.4435 0.080 Uiso 1 1 calc GR . . . .
H62C H 0.0913 0.6393 0.4767 0.080 Uiso 1 1 calc GR . . . .
C7S C 0.6947(14) 0.8506(6) 0.5054(5) 0.056(2) Uani 0.536(16) 1 d . U P C 1
H7S H 0.6427 0.8614 0.4740 0.067 Uiso 0.536(16) 1 calc R . P C 1
C8S C 0.7756(15) 0.8186(6) 0.4891(6) 0.067(5) Uani 0.536(16) 1 d G U P C 1
H8S H 0.7789 0.8074 0.4466 0.080 Uiso 0.536(16) 1 calc R . P C 1
C9S C 0.8517(11) 0.8028(4) 0.5349(8) 0.077(6) Uani 0.536(16) 1 d G U P C 1
H9S H 0.9071 0.7809 0.5238 0.092 Uiso 0.536(16) 1 calc R . P C 1
C10S C 0.8469(11) 0.8191(4) 0.5971(7) 0.054(4) Uani 0.536(16) 1 d G U P C 1
H10S H 0.8989 0.8083 0.6285 0.064 Uiso 0.536(16) 1 calc R . P C 1
C11S C 0.7660(13) 0.8512(4) 0.6134(5) 0.054(4) Uani 0.536(16) 1 d G U P C 1
H11S H 0.7627 0.8623 0.6559 0.065 Uiso 0.536(16) 1 calc R . P C 1
C12S C 0.6899(11) 0.8669(4) 0.5676(6) 0.045(3) Uani 0.536(16) 1 d G U P C 1
H12S H 0.6345 0.8889 0.5787 0.054 Uiso 0.536(16) 1 calc R . P C 1
C7B C 0.6979(14) 0.8528(7) 0.5137(8) 0.056(2) Uani 0.464(16) 1 d . U P C 2
H7B H 0.6314 0.8673 0.4980 0.067 Uiso 0.464(16) 1 calc R . P C 2
C8B C 0.7648(16) 0.8275(7) 0.4726(6) 0.070(7) Uani 0.464(16) 1 d G U P C 2
H8B H 0.7440 0.8247 0.4289 0.084 Uiso 0.464(16) 1 calc R . P C 2
C9B C 0.8622(13) 0.8063(6) 0.4955(8) 0.070(6) Uani 0.464(16) 1 d G U P C 2
H9B H 0.9079 0.7890 0.4674 0.084 Uiso 0.464(16) 1 calc R . P C 2
C10B C 0.8926(12) 0.8104(5) 0.5595(9) 0.053(5) Uani 0.464(16) 1 d G U P C 2
H10B H 0.9591 0.7959 0.5752 0.063 Uiso 0.464(16) 1 calc R . P C 2
C11B C 0.8257(16) 0.8357(5) 0.6006(6) 0.060(5) Uani 0.464(16) 1 d G U P C 2
H11B H 0.8465 0.8385 0.6443 0.072 Uiso 0.464(16) 1 calc R . P C 2
C12B C 0.7284(15) 0.8569(5) 0.5777(7) 0.059(5) Uani 0.464(16) 1 d G U P C 2
H12B H 0.6826 0.8742 0.6058 0.070 Uiso 0.464(16) 1 calc R . P C 2
S2 S 0.33829(17) 0.86043(6) 0.41699(9) 0.0337(5) Uani 1 1 d . . . . .
F4 F 0.5236(4) 0.82564(16) 0.3710(3) 0.0673(15) Uani 1 1 d . . . . .
F5 F 0.3752(5) 0.79159(18) 0.3421(3) 0.0831(19) Uani 1 1 d . . . . .
F6 F 0.4406(5) 0.78231(14) 0.4357(2) 0.0621(15) Uani 1 1 d . . . . .
O4 O 0.4106(5) 0.88200(16) 0.4630(3) 0.0462(15) Uani 1 1 d . . . . .
O5 O 0.2380(5) 0.84074(18) 0.4437(3) 0.0522(16) Uani 1 1 d . . . . .
O6 O 0.3218(5) 0.88462(19) 0.3587(3) 0.0580(17) Uani 1 1 d . . . . .
C2A C 0.4203(7) 0.8118(3) 0.3911(4) 0.040(2) Uani 1 1 d . . . . .

loop_
_atom_site_aniso_label
_atom_site_aniso_U_11
_atom_site_aniso_U_22
_atom_site_aniso_U_33
_atom_site_aniso_U_23
_atom_site_aniso_U_13
_atom_site_aniso_U_12
Pt1 0.03058(16) 0.01636(13) 0.01995(14) 0.00278(13) 0.00175(11) -0.00363(14)
Ag1 0.0361(4) 0.0401(4) 0.0347(3) 0.0029(3) -0.0125(3) -0.0050(3)
Ag2 0.0311(4) 0.0511(4) 0.0406(4) -0.0187(3) 0.0060(3) -0.0008(3)
S1 0.0245(10) 0.0462(12) 0.0300(11) -0.0132(9) 0.0005(8) -0.0022(9)
F1 0.035(4) 0.101(6) 0.047(3) -0.017(3) -0.004(3) -0.017(4)
F2 0.030(4) 0.060(3) 0.067(5) -0.012(3) 0.007(3) -0.005(3)
F3 0.034(4) 0.067(4) 0.050(5) -0.011(4) -0.002(4) 0.003(3)
F1B 0.038(6) 0.072(5) 0.075(7) -0.029(4) -0.003(5) -0.004(4)
F2B 0.036(6) 0.075(5) 0.055(5) -0.013(4) -0.003(4) 0.010(4)
F3B 0.034(6) 0.076(7) 0.054(5) -0.021(5) 0.002(4) 0.004(5)
O1 0.035(4) 0.044(4) 0.046(5) -0.009(3) 0.016(4) -0.005(3)
O2 0.032(5) 0.087(6) 0.032(3) -0.009(3) 0.004(2) -0.010(4)
O3 0.039(5) 0.047(3) 0.057(5) -0.004(3) 0.006(4) -0.003(3)
O1B 0.035(6) 0.055(7) 0.033(4) -0.009(4) 0.000(4) 0.007(5)
O2B 0.052(7) 0.058(5) 0.042(5) -0.005(4) 0.001(4) -0.001(4)
O3B 0.031(6) 0.050(4) 0.054(7) -0.018(4) -0.009(5) 0.000(4)
N1 0.028(4) 0.023(3) 0.022(3) 0.004(3) -0.005(3) -0.001(3)
N2 0.026(3) 0.018(3) 0.024(3) 0.001(3) 0.000(3) 0.000(3)
C1 0.028(4) 0.024(4) 0.026(4) -0.007(3) 0.000(3) 0.000(3)
C1A 0.032(2) 0.064(3) 0.048(3) -0.017(2) -0.0012(19) -0.0029(19)
C1S 0.034(5) 0.043(5) 0.040(5) 0.004(4) -0.006(4) -0.003(4)
C2 0.021(4) 0.023(4) 0.022(4) 0.000(3) 0.003(3) 0.004(3)
C2S 0.041(5) 0.039(5) 0.045(5) 0.002(4) -0.001(4) -0.001(4)
C3 0.035(4) 0.017(4) 0.017(4) 0.000(3) -0.003(3) -0.003(3)
C3S 0.041(5) 0.041(5) 0.039(5) 0.000(4) -0.005(4) 0.006(4)
C4 0.042(5) 0.016(4) 0.017(4) -0.003(3) 0.008(3) -0.001(3)
C4S 0.035(5) 0.046(5) 0.044(5) 0.005(4) -0.001(4) -0.004(4)
C5 0.033(4) 0.017(4) 0.031(4) 0.007(3) 0.000(3) 0.004(3)
C5S 0.072(7) 0.027(4) 0.032(5) 0.002(4) 0.010(5) 0.008(4)
C6 0.032(4) 0.020(4) 0.027(4) 0.003(3) -0.002(3) -0.001(3)
C6S 0.031(5) 0.033(5) 0.046(5) 0.013(4) 0.002(4) -0.007(4)
C7 0.035(5) 0.014(3) 0.027(4) 0.003(3) 0.007(3) -0.006(3)
C8 0.038(5) 0.017(4) 0.023(4) 0.001(3) -0.005(3) -0.005(3)
C9 0.031(5) 0.031(4) 0.023(4) 0.008(3) -0.002(3) -0.005(3)
C10 0.035(5) 0.026(4) 0.036(5) 0.009(3) -0.013(4) -0.005(4)
C11 0.035(5) 0.035(5) 0.062(6) 0.017(4) -0.021(5) -0.009(4)
C12 0.030(5) 0.055(6) 0.049(6) 0.032(5) 0.008(4) 0.000(4)
C13 0.044(5) 0.043(5) 0.046(5) 0.014(4) 0.017(4) -0.009(4)
C14 0.034(5) 0.039(5) 0.021(4) 0.011(3) 0.004(4) -0.001(4)
C15 0.037(5) 0.028(4) 0.030(4) 0.005(3) -0.014(4) -0.001(4)
C16 0.063(6) 0.040(5) 0.040(5) -0.005(4) -0.022(5) -0.002(4)
C17 0.043(5) 0.029(5) 0.067(6) 0.005(4) -0.009(5) -0.002(4)
C18 0.060(6) 0.042(5) 0.035(5) 0.001(4) 0.018(4) -0.008(5)
C19 0.083(8) 0.041(5) 0.056(6) 0.000(5) 0.008(6) 0.006(5)
C20 0.056(6) 0.056(6) 0.054(6) -0.027(5) 0.001(5) 0.003(5)
C21 0.036(5) 0.019(4) 0.022(4) 0.002(3) -0.003(3) -0.002(3)
C22 0.037(5) 0.018(4) 0.035(4) -0.005(3) -0.003(4) 0.004(4)
C23 0.037(5) 0.032(5) 0.060(6) -0.007(4) -0.014(4) -0.006(4)
C24 0.033(5) 0.038(5) 0.048(5) 0.010(4) -0.013(4) -0.001(4)
C25 0.038(5) 0.039(5) 0.028(4) 0.003(4) -0.001(4) 0.016(4)
C26 0.041(5) 0.022(4) 0.017(4) 0.004(3) -0.003(3) -0.001(3)
C27 0.059(6) 0.032(5) 0.040(5) 0.001(4) -0.015(4) -0.003(4)
C28 0.080(7) 0.025(4) 0.037(5) -0.005(4) -0.014(5) -0.005(4)
C29 0.063(6) 0.032(5) 0.055(6) -0.019(4) 0.009(5) -0.009(4)
C30 0.034(5) 0.033(4) 0.032(5) -0.008(3) -0.007(4) 0.006(4)
C31 0.049(6) 0.030(4) 0.046(5) -0.010(4) -0.010(4) 0.008(4)
C32 0.057(6) 0.029(5) 0.048(5) -0.013(4) 0.006(5) 0.001(4)
C33 0.033(4) 0.008(3) 0.020(4) 0.001(3) 0.000(3) -0.002(3)
C34 0.029(4) 0.016(4) 0.017(4) 0.000(3) 0.007(3) -0.004(3)
C35 0.030(4) 0.023(4) 0.027(4) 0.006(3) -0.002(3) -0.010(3)
C36 0.045(5) 0.019(4) 0.024(4) 0.006(3) 0.002(4) -0.006(4)
C37 0.035(5) 0.019(4) 0.022(4) 0.007(3) -0.003(3) -0.006(3)
C38 0.031(4) 0.023(4) 0.011(3) -0.002(3) 0.004(3) 0.004(3)
C39 0.022(4) 0.014(4) 0.043(5) 0.002(3) 0.003(4) -0.008(3)
C40 0.026(4) 0.026(4) 0.032(4) 0.012(3) -0.001(3) -0.008(3)
C41 0.030(5) 0.040(5) 0.051(6) 0.021(4) -0.011(4) -0.009(4)
C42 0.034(5) 0.031(5) 0.067(6) 0.014(5) 0.006(5) 0.003(4)
C43 0.043(5) 0.025(4) 0.063(6) 0.003(4) 0.012(5) 0.002(4)
C44 0.037(5) 0.017(4) 0.039(5) 0.002(3) 0.009(4) -0.005(3)
C45 0.038(5) 0.037(4) 0.027(4) 0.005(4) -0.011(4) -0.005(4)
C46 0.052(6) 0.029(4) 0.039(5) 0.001(4) -0.010(4) -0.008(4)
C47 0.062(6) 0.042(5) 0.036(5) 0.013(4) -0.008(4) -0.012(4)
C48 0.044(5) 0.037(5) 0.037(5) -0.008(4) 0.000(4) -0.001(4)
C49 0.062(7) 0.059(6) 0.045(6) 0.002(5) 0.010(5) -0.007(5)
C50 0.054(6) 0.054(6) 0.042(5) -0.013(4) 0.007(5) -0.006(5)
C51 0.024(4) 0.016(4) 0.030(4) 0.003(3) -0.001(3) 0.003(3)
C52 0.032(5) 0.020(4) 0.028(4) -0.003(3) 0.009(3) 0.001(3)
C53 0.045(5) 0.030(4) 0.037(5) 0.006(4) 0.015(4) -0.003(4)
C54 0.025(4) 0.020(4) 0.067(6) 0.008(4) 0.004(4) -0.001(3)
C55 0.030(5) 0.024(4) 0.044(5) 0.004(4) 0.002(4) -0.004(4)
C56 0.032(4) 0.019(4) 0.025(4) 0.004(3) -0.002(3) 0.003(3)
C57 0.039(5) 0.027(4) 0.031(4) -0.003(3) 0.006(4) -0.007(4)
C58 0.062(7) 0.046(5) 0.062(6) -0.021(5) 0.004(5) 0.006(5)
C59 0.069(7) 0.053(6) 0.036(5) -0.010(4) -0.001(5) -0.003(5)
C60 0.035(5) 0.045(5) 0.027(4) -0.007(4) -0.001(4) -0.003(4)
C61 0.074(7) 0.055(6) 0.026(5) 0.007(4) -0.002(5) 0.001(5)
C62 0.065(7) 0.052(6) 0.043(6) -0.013(4) 0.017(5) -0.005(5)
C7S 0.055(5) 0.035(5) 0.079(5) 0.015(4) -0.002(4) -0.008(4)
C8S 0.059(8) 0.044(8) 0.097(7) 0.009(6) -0.001(5) -0.002(7)
C9S 0.070(9) 0.058(10) 0.101(8) 0.004(7) -0.007(7) 0.010(8)
C10S 0.044(8) 0.020(8) 0.097(8) 0.018(6) -0.002(6) -0.010(6)
C11S 0.050(9) 0.027(8) 0.084(6) 0.017(5) -0.008(5) -0.004(6)
C12S 0.039(7) 0.016(6) 0.078(5) 0.021(5) -0.002(5) -0.015(5)
C7B 0.055(5) 0.035(5) 0.079(5) 0.015(4) -0.002(4) -0.008(4)
C8B 0.059(9) 0.072(15) 0.079(6) 0.002(6) -0.016(5) 0.014(10)
C9B 0.062(8) 0.059(12) 0.088(8) -0.007(8) -0.025(6) 0.010(8)
C10B 0.058(8) 0.015(8) 0.085(8) 0.003(7) -0.022(7) -0.018(6)
C11B 0.072(10) 0.020(11) 0.089(7) 0.005(6) -0.017(6) -0.009(7)
C12B 0.068(9) 0.028(10) 0.079(6) 0.015(5) -0.007(5) -0.009(7)
S2 0.0300(11) 0.0339(11) 0.0371(12) 0.0091(9) -0.0033(9) 0.0027(9)
F4 0.055(4) 0.063(3) 0.084(4) 0.000(3) 0.018(3) 0.017(3)
F5 0.096(5) 0.088(4) 0.065(4) -0.044(3) -0.031(3) 0.021(4)
F6 0.104(5) 0.040(3) 0.042(3) 0.006(2) 0.007(3) 0.029(3)
O4 0.052(4) 0.034(3) 0.052(4) -0.010(3) -0.007(3) 0.009(3)
O5 0.036(4) 0.055(4) 0.065(4) 0.015(3) 0.010(3) 0.000(3)
O6 0.058(4) 0.074(4) 0.042(4) 0.030(3) 0.003(3) 0.024(3)
C2A 0.036(5) 0.055(6) 0.030(5) 0.002(4) -0.001(4) 0.005(4)

_geom_special_details            
;
 All esds (except the esd in the dihedral angle between two l.s. planes)
 are estimated using the full covariance matrix.  The cell esds are taken
 into account individually in the estimation of esds in distances, angles
 and torsion angles; correlations between esds in cell parameters are only
 used when they are defined by crystal symmetry.  An approximate (isotropic)
 treatment of cell esds is used for estimating esds involving l.s. planes.
;
loop_
_geom_bond_atom_site_label_1
_geom_bond_atom_site_label_2
_geom_bond_distance
_geom_bond_site_symmetry_2
_geom_bond_publ_flag
Pt1 Ag1 2.6799(7) . ?
Pt1 Ag2 2.6888(7) . ?
Pt1 C1 1.923(7) . ?
Pt1 C1S 2.529(7) . ?
Pt1 C2 1.918(7) . ?
Ag1 Ag2 2.7684(8) . ?
Ag1 C11 2.490(7) . ?
Ag1 C12 2.670(8) . ?
Ag1 C41 2.608(7) . ?
Ag2 O1 2.246(9) . ?
Ag2 O2 2.341(9) 3_666 ?
Ag2 O1B 2.150(17) . ?
Ag2 O3B 2.512(15) 3_666 ?
S1 O1 1.426(9) . ?
S1 O2 1.405(8) . ?
S1 O3 1.494(8) . ?
S1 O1B 1.445(16) . ?
S1 O2B 1.521(15) . ?
S1 O3B 1.358(14) . ?
S1 C1A 1.788(8) . ?
F1 C1A 1.293(11) . ?
F2 C1A 1.449(11) . ?
F3 C1A 1.263(12) . ?
F1B C1A 1.188(15) . ?
F2B C1A 1.503(16) . ?
F3B C1A 1.39(2) . ?
O2 Ag2 2.341(8) 3_666 ?
O3B Ag2 2.512(15) 3_666 ?
N1 C1 1.168(8) . ?
N1 C3 1.405(8) . ?
N2 C2 1.165(7) . ?
N2 C33 1.395(8) . ?
C1S H1S 0.9500 . ?
C1S C2S 1.382(10) . ?
C1S C6S 1.396(10) . ?
C2S H2S 0.9500 . ?
C2S C3S 1.360(10) . ?
C3 C4 1.397(9) . ?
C3 C8 1.402(9) . ?
C3S H3S 0.9500 . ?
C3S C4S 1.386(10) . ?
C4 C5 1.399(9) . ?
C4 C9 1.489(9) . ?
C4S H4S 0.9500 . ?
C4S C5S 1.374(10) . ?
C5 H5 0.9500 . ?
C5 C6 1.392(9) . ?
C5S H5S 0.9500 . ?
C5S C6S 1.374(10) . ?
C6 H6 0.9500 . ?
C6 C7 1.372(9) . ?
C6S H6S 0.9500 . ?
C7 H7 0.9500 . ?
C7 C8 1.400(9) . ?
C8 C21 1.494(10) . ?
C9 C10 1.403(9) . ?
C9 C14 1.391(9) . ?
C10 C11 1.401(10) . ?
C10 C15 1.522(10) . ?
C11 H11 0.9500 . ?
C11 C12 1.381(11) . ?
C12 H12 0.9500 . ?
C12 C13 1.374(11) . ?
C13 H13 0.9500 . ?
C13 C14 1.393(10) . ?
C14 C18 1.523(10) . ?
C15 H15 1.0000 . ?
C15 C16 1.518(9) . ?
C15 C17 1.536(9) . ?
C16 H16A 0.9800 . ?
C16 H16B 0.9800 . ?
C16 H16C 0.9800 . ?
C17 H17A 0.9800 . ?
C17 H17B 0.9800 . ?
C17 H17C 0.9800 . ?
C18 H18 1.0000 . ?
C18 C19 1.529(11) . ?
C18 C20 1.515(11) . ?
C19 H19A 0.9800 . ?
C19 H19B 0.9800 . ?
C19 H19C 0.9800 . ?
C20 H20A 0.9800 . ?
C20 H20B 0.9800 . ?
C20 H20C 0.9800 . ?
C21 C22 1.404(9) . ?
C21 C26 1.397(9) . ?
C22 C23 1.396(10) . ?
C22 C27 1.530(10) . ?
C23 H23 0.9500 . ?
C23 C24 1.384(10) . ?
C24 H24 0.9500 . ?
C24 C25 1.380(10) . ?
C25 H25 0.9500 . ?
C25 C26 1.401(10) . ?
C26 C30 1.518(9) . ?
C27 H27 1.0000 . ?
C27 C28 1.523(10) . ?
C27 C29 1.518(10) . ?
C28 H28A 0.9800 . ?
C28 H28B 0.9800 . ?
C28 H28C 0.9800 . ?
C29 H29A 0.9800 . ?
C29 H29B 0.9800 . ?
C29 H29C 0.9800 . ?
C30 H30 1.0000 . ?
C30 C31 1.532(10) . ?
C30 C32 1.528(9) . ?
C31 H31A 0.9800 . ?
C31 H31B 0.9800 . ?
C31 H31C 0.9800 . ?
C32 H32A 0.9800 . ?
C32 H32B 0.9800 . ?
C32 H32C 0.9800 . ?
C33 C34 1.402(9) . ?
C33 C38 1.388(9) . ?
C34 C35 1.385(8) . ?
C34 C39 1.507(9) . ?
C35 H35 0.9500 . ?
C35 C36 1.385(9) . ?
C36 H36 0.9500 . ?
C36 C37 1.382(9) . ?
C37 H37 0.9500 . ?
C37 C38 1.383(8) . ?
C38 C51 1.499(9) . ?
C39 C40 1.397(9) . ?
C39 C44 1.409(9) . ?
C40 C41 1.410(9) . ?
C40 C45 1.512(10) . ?
C41 H41 0.9500 . ?
C41 C42 1.384(11) . ?
C42 H42 0.9500 . ?
C42 C43 1.343(11) . ?
C43 H43 0.9500 . ?
C43 C44 1.390(10) . ?
C44 C48 1.502(10) . ?
C45 H45 1.0000 . ?
C45 C46 1.528(9) . ?
C45 C47 1.520(9) . ?
C46 H46A 0.9800 . ?
C46 H46B 0.9800 . ?
C46 H46C 0.9800 . ?
C47 H47A 0.9800 . ?
C47 H47B 0.9800 . ?
C47 H47C 0.9800 . ?
C48 H48 1.0000 . ?
C48 C49 1.529(10) . ?
C48 C50 1.526(10) . ?
C49 H49A 0.9800 . ?
C49 H49B 0.9800 . ?
C49 H49C 0.9800 . ?
C50 H50A 0.9800 . ?
C50 H50B 0.9800 . ?
C50 H50C 0.9800 . ?
C51 C52 1.415(9) . ?
C51 C56 1.401(9) . ?
C52 C53 1.377(10) . ?
C52 C57 1.515(9) . ?
C53 H53 0.9500 . ?
C53 C54 1.387(10) . ?
C54 H54 0.9500 . ?
C54 C55 1.387(10) . ?
C55 H55 0.9500 . ?
C55 C56 1.373(9) . ?
C56 C60 1.529(9) . ?
C57 H57 1.0000 . ?
C57 C58 1.519(10) . ?
C57 C59 1.524(10) . ?
C58 H58A 0.9800 . ?
C58 H58B 0.9800 . ?
C58 H58C 0.9800 . ?
C59 H59A 0.9800 . ?
C59 H59B 0.9800 . ?
C59 H59C 0.9800 . ?
C60 H60 1.0000 . ?
C60 C61 1.524(10) . ?
C60 C62 1.523(10) . ?
C61 H61A 0.9800 . ?
C61 H61B 0.9800 . ?
C61 H61C 0.9800 . ?
C62 H62A 0.9800 . ?
C62 H62B 0.9800 . ?
C62 H62C 0.9800 . ?
C7S H7S 0.9500 . ?
C7S C8S 1.3900 . ?
C7S C12S 1.3900 . ?
C8S H8S 0.9500 . ?
C8S C9S 1.3900 . ?
C9S H9S 0.9500 . ?
C9S C10S 1.3900 . ?
C10S H10S 0.9500 . ?
C10S C11S 1.3900 . ?
C11S H11S 0.9500 . ?
C11S C12S 1.3900 . ?
C12S H12S 0.9500 . ?
C7B H7B 0.9500 . ?
C7B C8B 1.3900 . ?
C7B C12B 1.3900 . ?
C8B H8B 0.9500 . ?
C8B C9B 1.3900 . ?
C9B H9B 0.9500 . ?
C9B C10B 1.3900 . ?
C10B H10B 0.9500 . ?
C10B C11B 1.3900 . ?
C11B H11B 0.9500 . ?
C11B C12B 1.3900 . ?
C12B H12B 0.9500 . ?
S2 O4 1.431(5) . ?
S2 O5 1.435(5) . ?
S2 O6 1.427(5) . ?
S2 C2A 1.818(8) . ?
F4 C2A 1.353(9) . ?
F5 C2A 1.298(9) . ?
F6 C2A 1.301(8) . ?

loop_
_geom_angle_atom_site_label_1
_geom_angle_atom_site_label_2
_geom_angle_atom_site_label_3
_geom_angle
_geom_angle_site_symmetry_1
_geom_angle_site_symmetry_3
_geom_angle_publ_flag
Ag1 Pt1 Ag2 62.08(2) . . ?
C1 Pt1 Ag1 89.4(2) . . ?
C1 Pt1 Ag2 91.0(2) . . ?
C1 Pt1 C1S 99.1(3) . . ?
C1S Pt1 Ag1 166.31(19) . . ?
C1S Pt1 Ag2 106.73(19) . . ?
C2 Pt1 Ag1 79.8(2) . . ?
C2 Pt1 Ag2 88.55(19) . . ?
C2 Pt1 C1 168.0(3) . . ?
C2 Pt1 C1S 92.5(3) . . ?
Pt1 Ag1 Ag2 59.118(18) . . ?
C11 Ag1 Pt1 127.63(18) . . ?
C11 Ag1 Ag2 113.8(2) . . ?
C11 Ag1 C12 30.8(2) . . ?
C11 Ag1 C41 96.7(2) . . ?
C12 Ag1 Pt1 130.19(19) . . ?
C12 Ag1 Ag2 89.0(2) . . ?
C41 Ag1 Pt1 134.88(16) . . ?
C41 Ag1 Ag2 114.63(19) . . ?
C41 Ag1 C12 91.5(2) . . ?
Pt1 Ag2 Ag1 58.800(19) . . ?
O1 Ag2 Pt1 160.9(2) . . ?
O1 Ag2 Ag1 109.1(3) . . ?
O1 Ag2 O2 100.0(3) . 3_666 ?
O2 Ag2 Pt1 93.5(2) 3_666 . ?
O2 Ag2 Ag1 150.9(2) 3_666 . ?
O1B Ag2 Pt1 163.1(5) . . ?
O1B Ag2 Ag1 104.5(5) . . ?
O1B Ag2 O3B 98.5(6) . 3_666 ?
O3B Ag2 Pt1 97.7(3) 3_666 . ?
O3B Ag2 Ag1 146.3(3) 3_666 . ?
O1 S1 O3 113.4(5) . . ?
O1 S1 C1A 106.7(5) . . ?
O2 S1 O1 116.7(6) . . ?
O2 S1 O3 113.9(5) . . ?
O2 S1 C1A 105.6(5) . . ?
O3 S1 C1A 98.2(5) . . ?
O1B S1 O2B 105.6(9) . . ?
O1B S1 C1A 101.3(8) . . ?
O2B S1 C1A 92.1(7) . . ?
O3B S1 O1B 125.2(10) . . ?
O3B S1 O2B 113.6(9) . . ?
O3B S1 C1A 113.4(7) . . ?
S1 O1 Ag2 137.2(6) . . ?
S1 O2 Ag2 124.9(5) . 3_666 ?
S1 O1B Ag2 144.7(11) . . ?
S1 O3B Ag2 116.7(9) . 3_666 ?
C1 N1 C3 165.8(7) . . ?
C2 N2 C33 171.9(7) . . ?
N1 C1 Pt1 174.6(6) . . ?
F1 C1A S1 113.8(7) . . ?
F1 C1A F2 100.2(8) . . ?
F2 C1A S1 104.4(6) . . ?
F3 C1A S1 119.5(8) . . ?
F3 C1A F1 112.9(9) . . ?
F3 C1A F2 102.8(9) . . ?
F1B C1A S1 126.1(10) . . ?
F1B C1A F2B 103.5(12) . . ?
F1B C1A F3B 118.6(15) . . ?
F2B C1A S1 99.9(7) . . ?
F3B C1A S1 106.4(10) . . ?
F3B C1A F2B 95.5(12) . . ?
Pt1 C1S H1S 80.3 . . ?
C2S C1S Pt1 105.3(5) . . ?
C2S C1S H1S 120.1 . . ?
C2S C1S C6S 119.8(8) . . ?
C6S C1S Pt1 84.6(4) . . ?
C6S C1S H1S 120.1 . . ?
N2 C2 Pt1 171.7(6) . . ?
C1S C2S H2S 119.8 . . ?
C3S C2S C1S 120.4(8) . . ?
C3S C2S H2S 119.8 . . ?
C4 C3 N1 117.1(6) . . ?
C4 C3 C8 122.9(6) . . ?
C8 C3 N1 119.7(6) . . ?
C2S C3S H3S 120.0 . . ?
C2S C3S C4S 119.9(8) . . ?
C4S C3S H3S 120.0 . . ?
C3 C4 C5 117.8(6) . . ?
C3 C4 C9 120.1(6) . . ?
C5 C4 C9 122.0(7) . . ?
C3S C4S H4S 119.9 . . ?
C5S C4S C3S 120.3(8) . . ?
C5S C4S H4S 119.9 . . ?
C4 C5 H5 119.9 . . ?
C6 C5 C4 120.1(7) . . ?
C6 C5 H5 119.9 . . ?
C4S C5S H5S 119.9 . . ?
C6S C5S C4S 120.2(7) . . ?
C6S C5S H5S 119.9 . . ?
C5 C6 H6 119.6 . . ?
C7 C6 C5 120.8(6) . . ?
C7 C6 H6 119.6 . . ?
C1S C6S H6S 120.3 . . ?
C5S C6S C1S 119.4(7) . . ?
C5S C6S H6S 120.3 . . ?
C6 C7 H7 119.3 . . ?
C6 C7 C8 121.3(7) . . ?
C8 C7 H7 119.3 . . ?
C3 C8 C21 122.4(6) . . ?
C7 C8 C3 117.0(7) . . ?
C7 C8 C21 120.3(6) . . ?
C10 C9 C4 118.8(6) . . ?
C14 C9 C4 120.0(6) . . ?
C14 C9 C10 121.1(7) . . ?
C9 C10 C15 121.3(7) . . ?
C11 C10 C9 117.5(7) . . ?
C11 C10 C15 121.0(7) . . ?
Ag1 C11 H11 86.3 . . ?
C10 C11 Ag1 101.8(5) . . ?
C10 C11 H11 119.6 . . ?
C12 C11 Ag1 81.8(5) . . ?
C12 C11 C10 120.9(8) . . ?
C12 C11 H11 119.6 . . ?
Ag1 C12 H12 92.4 . . ?
C11 C12 Ag1 67.4(4) . . ?
C11 C12 H12 119.4 . . ?
C13 C12 Ag1 110.1(5) . . ?
C13 C12 C11 121.2(8) . . ?
C13 C12 H12 119.4 . . ?
C12 C13 H13 120.4 . . ?
C12 C13 C14 119.2(8) . . ?
C14 C13 H13 120.4 . . ?
C9 C14 C13 120.1(7) . . ?
C9 C14 C18 120.7(6) . . ?
C13 C14 C18 119.3(7) . . ?
C10 C15 H15 107.8 . . ?
C10 C15 C17 112.7(6) . . ?
C16 C15 C10 110.0(6) . . ?
C16 C15 H15 107.8 . . ?
C16 C15 C17 110.4(6) . . ?
C17 C15 H15 107.8 . . ?
C15 C16 H16A 109.5 . . ?
C15 C16 H16B 109.5 . . ?
C15 C16 H16C 109.5 . . ?
H16A C16 H16B 109.5 . . ?
H16A C16 H16C 109.5 . . ?
H16B C16 H16C 109.5 . . ?
C15 C17 H17A 109.5 . . ?
C15 C17 H17B 109.5 . . ?
C15 C17 H17C 109.5 . . ?
H17A C17 H17B 109.5 . . ?
H17A C17 H17C 109.5 . . ?
H17B C17 H17C 109.5 . . ?
C14 C18 H18 107.6 . . ?
C14 C18 C19 112.8(7) . . ?
C19 C18 H18 107.6 . . ?
C20 C18 C14 110.7(7) . . ?
C20 C18 H18 107.6 . . ?
C20 C18 C19 110.3(7) . . ?
C18 C19 H19A 109.5 . . ?
C18 C19 H19B 109.5 . . ?
C18 C19 H19C 109.5 . . ?
H19A C19 H19B 109.5 . . ?
H19A C19 H19C 109.5 . . ?
H19B C19 H19C 109.5 . . ?
C18 C20 H20A 109.5 . . ?
C18 C20 H20B 109.5 . . ?
C18 C20 H20C 109.5 . . ?
H20A C20 H20B 109.5 . . ?
H20A C20 H20C 109.5 . . ?
H20B C20 H20C 109.5 . . ?
C22 C21 C8 119.3(6) . . ?
C26 C21 C8 118.9(6) . . ?
C26 C21 C22 121.5(7) . . ?
C21 C22 C27 121.5(7) . . ?
C23 C22 C21 117.7(6) . . ?
C23 C22 C27 120.7(7) . . ?
C22 C23 H23 119.2 . . ?
C24 C23 C22 121.6(7) . . ?
C24 C23 H23 119.2 . . ?
C23 C24 H24 120.2 . . ?
C25 C24 C23 119.6(7) . . ?
C25 C24 H24 120.2 . . ?
C24 C25 H25 119.5 . . ?
C24 C25 C26 120.9(7) . . ?
C26 C25 H25 119.5 . . ?
C21 C26 C25 118.4(7) . . ?
C21 C26 C30 121.5(7) . . ?
C25 C26 C30 120.1(6) . . ?
C22 C27 H27 107.5 . . ?
C28 C27 C22 114.6(7) . . ?
C28 C27 H27 107.5 . . ?
C29 C27 C22 109.2(6) . . ?
C29 C27 H27 107.5 . . ?
C29 C27 C28 110.3(6) . . ?
C27 C28 H28A 109.5 . . ?
C27 C28 H28B 109.5 . . ?
C27 C28 H28C 109.5 . . ?
H28A C28 H28B 109.5 . . ?
H28A C28 H28C 109.5 . . ?
H28B C28 H28C 109.5 . . ?
C27 C29 H29A 109.5 . . ?
C27 C29 H29B 109.5 . . ?
C27 C29 H29C 109.5 . . ?
H29A C29 H29B 109.5 . . ?
H29A C29 H29C 109.5 . . ?
H29B C29 H29C 109.5 . . ?
C26 C30 H30 108.0 . . ?
C26 C30 C31 111.0(6) . . ?
C26 C30 C32 111.5(6) . . ?
C31 C30 H30 108.0 . . ?
C32 C30 H30 108.0 . . ?
C32 C30 C31 110.4(6) . . ?
C30 C31 H31A 109.5 . . ?
C30 C31 H31B 109.5 . . ?
C30 C31 H31C 109.5 . . ?
H31A C31 H31B 109.5 . . ?
H31A C31 H31C 109.5 . . ?
H31B C31 H31C 109.5 . . ?
C30 C32 H32A 109.5 . . ?
C30 C32 H32B 109.5 . . ?
C30 C32 H32C 109.5 . . ?
H32A C32 H32B 109.5 . . ?
H32A C32 H32C 109.5 . . ?
H32B C32 H32C 109.5 . . ?
N2 C33 C34 116.8(6) . . ?
C38 C33 N2 119.3(6) . . ?
C38 C33 C34 123.9(6) . . ?
C33 C34 C39 119.3(5) . . ?
C35 C34 C33 117.4(6) . . ?
C35 C34 C39 123.3(6) . . ?
C34 C35 H35 120.3 . . ?
C34 C35 C36 119.4(7) . . ?
C36 C35 H35 120.3 . . ?
C35 C36 H36 119.1 . . ?
C37 C36 C35 121.9(6) . . ?
C37 C36 H36 119.1 . . ?
C36 C37 H37 119.8 . . ?
C36 C37 C38 120.4(7) . . ?
C38 C37 H37 119.8 . . ?
C33 C38 C51 120.7(6) . . ?
C37 C38 C33 116.9(6) . . ?
C37 C38 C51 122.4(6) . . ?
C40 C39 C34 119.4(6) . . ?
C40 C39 C44 121.8(6) . . ?
C44 C39 C34 118.8(6) . . ?
C39 C40 C41 117.5(7) . . ?
C39 C40 C45 121.3(6) . . ?
C41 C40 C45 121.0(7) . . ?
Ag1 C41 H41 84.1 . . ?
C40 C41 Ag1 96.3(4) . . ?
C40 C41 H41 119.9 . . ?
C42 C41 Ag1 89.6(5) . . ?
C42 C41 C40 120.2(7) . . ?
C42 C41 H41 119.9 . . ?
C41 C42 H42 119.5 . . ?
C43 C42 C41 121.0(8) . . ?
C43 C42 H42 119.5 . . ?
C42 C43 H43 119.0 . . ?
C42 C43 C44 121.9(8) . . ?
C44 C43 H43 119.0 . . ?
C39 C44 C48 121.1(6) . . ?
C43 C44 C39 117.5(7) . . ?
C43 C44 C48 121.3(7) . . ?
C40 C45 H45 107.3 . . ?
C40 C45 C46 108.5(6) . . ?
C40 C45 C47 114.1(6) . . ?
C46 C45 H45 107.3 . . ?
C47 C45 H45 107.3 . . ?
C47 C45 C46 112.1(6) . . ?
C45 C46 H46A 109.5 . . ?
C45 C46 H46B 109.5 . . ?
C45 C46 H46C 109.5 . . ?
H46A C46 H46B 109.5 . . ?
H46A C46 H46C 109.5 . . ?
H46B C46 H46C 109.5 . . ?
C45 C47 H47A 109.5 . . ?
C45 C47 H47B 109.5 . . ?
C45 C47 H47C 109.5 . . ?
H47A C47 H47B 109.5 . . ?
H47A C47 H47C 109.5 . . ?
H47B C47 H47C 109.5 . . ?
C44 C48 H48 107.5 . . ?
C44 C48 C49 113.9(7) . . ?
C44 C48 C50 110.2(7) . . ?
C49 C48 H48 107.5 . . ?
C50 C48 H48 107.5 . . ?
C50 C48 C49 110.1(6) . . ?
C48 C49 H49A 109.5 . . ?
C48 C49 H49B 109.5 . . ?
C48 C49 H49C 109.5 . . ?
H49A C49 H49B 109.5 . . ?
H49A C49 H49C 109.5 . . ?
H49B C49 H49C 109.5 . . ?
C48 C50 H50A 109.5 . . ?
C48 C50 H50B 109.5 . . ?
C48 C50 H50C 109.5 . . ?
H50A C50 H50B 109.5 . . ?
H50A C50 H50C 109.5 . . ?
H50B C50 H50C 109.5 . . ?
C52 C51 C38 117.8(6) . . ?
C56 C51 C38 120.8(6) . . ?
C56 C51 C52 121.4(6) . . ?
C51 C52 C57 122.6(6) . . ?
C53 C52 C51 117.4(7) . . ?
C53 C52 C57 120.0(7) . . ?
C52 C53 H53 118.8 . . ?
C52 C53 C54 122.5(7) . . ?
C54 C53 H53 118.8 . . ?
C53 C54 H54 120.8 . . ?
C53 C54 C55 118.4(7) . . ?
C55 C54 H54 120.8 . . ?
C54 C55 H55 118.9 . . ?
C56 C55 C54 122.2(7) . . ?
C56 C55 H55 118.9 . . ?
C51 C56 C60 121.3(6) . . ?
C55 C56 C51 118.1(7) . . ?
C55 C56 C60 120.5(6) . . ?
C52 C57 H57 106.8 . . ?
C52 C57 C58 112.8(6) . . ?
C52 C57 C59 111.1(6) . . ?
C58 C57 H57 106.8 . . ?
C58 C57 C59 112.0(6) . . ?
C59 C57 H57 106.8 . . ?
C57 C58 H58A 109.5 . . ?
C57 C58 H58B 109.5 . . ?
C57 C58 H58C 109.5 . . ?
H58A C58 H58B 109.5 . . ?
H58A C58 H58C 109.5 . . ?
H58B C58 H58C 109.5 . . ?
C57 C59 H59A 109.5 . . ?
C57 C59 H59B 109.5 . . ?
C57 C59 H59C 109.5 . . ?
H59A C59 H59B 109.5 . . ?
H59A C59 H59C 109.5 . . ?
H59B C59 H59C 109.5 . . ?
C56 C60 H60 107.6 . . ?
C61 C60 C56 110.6(6) . . ?
C61 C60 H60 107.6 . . ?
C62 C60 C56 111.8(6) . . ?
C62 C60 H60 107.6 . . ?
C62 C60 C61 111.5(6) . . ?
C60 C61 H61A 109.5 . . ?
C60 C61 H61B 109.5 . . ?
C60 C61 H61C 109.5 . . ?
H61A C61 H61B 109.5 . . ?
H61A C61 H61C 109.5 . . ?
H61B C61 H61C 109.5 . . ?
C60 C62 H62A 109.5 . . ?
C60 C62 H62B 109.5 . . ?
C60 C62 H62C 109.5 . . ?
H62A C62 H62B 109.5 . . ?
H62A C62 H62C 109.5 . . ?
H62B C62 H62C 109.5 . . ?
C8S C7S H7S 120.0 . . ?
C8S C7S C12S 120.0 . . ?
C12S C7S H7S 120.0 . . ?
C7S C8S H8S 120.0 . . ?
C7S C8S C9S 120.0 . . ?
C9S C8S H8S 120.0 . . ?
C8S C9S H9S 120.0 . . ?
C8S C9S C10S 120.0 . . ?
C10S C9S H9S 120.0 . . ?
C9S C10S H10S 120.0 . . ?
C11S C10S C9S 120.0 . . ?
C11S C10S H10S 120.0 . . ?
C10S C11S H11S 120.0 . . ?
C12S C11S C10S 120.0 . . ?
C12S C11S H11S 120.0 . . ?
C7S C12S H12S 120.0 . . ?
C11S C12S C7S 120.0 . . ?
C11S C12S H12S 120.0 . . ?
C8B C7B H7B 120.0 . . ?
C8B C7B C12B 120.0 . . ?
C12B C7B H7B 120.0 . . ?
C7B C8B H8B 120.0 . . ?
C9B C8B C7B 120.0 . . ?
C9B C8B H8B 120.0 . . ?
C8B C9B H9B 120.0 . . ?
C8B C9B C10B 120.0 . . ?
C10B C9B H9B 120.0 . . ?
C9B C10B H10B 120.0 . . ?
C11B C10B C9B 120.0 . . ?
C11B C10B H10B 120.0 . . ?
C10B C11B H11B 120.0 . . ?
C10B C11B C12B 120.0 . . ?
C12B C11B H11B 120.0 . . ?
C7B C12B H12B 120.0 . . ?
C11B C12B C7B 120.0 . . ?
C11B C12B H12B 120.0 . . ?
O4 S2 O5 114.0(4) . . ?
O4 S2 C2A 103.8(3) . . ?
O5 S2 C2A 103.6(4) . . ?
O6 S2 O4 115.3(4) . . ?
O6 S2 O5 115.5(4) . . ?
O6 S2 C2A 102.2(4) . . ?
F4 C2A S2 109.5(6) . . ?
F5 C2A S2 112.7(6) . . ?
F5 C2A F4 105.1(7) . . ?
F5 C2A F6 109.2(7) . . ?
F6 C2A S2 114.4(6) . . ?
F6 C2A F4 105.3(7) . . ?

_shelx_res_file                  
;
    jfig666_a.res created by SHELXL-2014/7

TITL JFig666 in P2(1)/n
REM SHELXT solution in P2(1)/n
REM R1 0.157, Rweak 0.013, Alpha 0.053, Orientation as input
REM Formula found by SHELXT: C71 N10 O6 F3 S2 Ag2 Pt
CELL 0.71073 11.7798 29.6196 20.9358 90 90.39 90
ZERR 2 0.001 0.0021 0.0016 0 0.004 0
LATT 1
SYMM 0.5-X,0.5+Y,0.5-Z
SFAC C H Ag F N O Pt S
UNIT 304 344 8 24 8 24 4 8
RIGU 0.002 0.002 S1 > O3B C1A
RIGU 0.002 0.002 C7S > C12S C7B > C12B
EADP C7B C7S

L.S. 10
PLAN  20
SIZE 0.217 0.135 0.118
TEMP -173.15
BOND $H
fmap 2
ACTA 50
OMIT 0 1 1
OMIT 0 2 1
OMIT 0 2 0
REM <olex2.extras>
REM <HklSrc "%.\\JFig666_a.hkl">
REM </olex2.extras>

WGHT    0.021400   19.077299
FVAR       0.14554   0.63905   0.64098   0.53622
PT1   7    0.323171    0.578510    0.692660    11.00000    0.03058    0.01636 =
         0.01995    0.00278    0.00175   -0.00363
AG1   3    0.544555    0.586785    0.720571    11.00000    0.03610    0.04013 =
         0.03470    0.00285   -0.01249   -0.00497
AG2   3    0.473135    0.540974    0.612270    11.00000    0.03109    0.05115 =
         0.04058   -0.01870    0.00597   -0.00077
S1    8    0.676364    0.497216    0.513223    11.00000    0.02454    0.04617 =
         0.02998   -0.01316    0.00051   -0.00219
PART 1
F1    4    0.846720    0.511654    0.589741    31.00000    0.03463    0.10145 =
         0.04718   -0.01687   -0.00415   -0.01734
F2    4    0.856493    0.545114    0.501207    31.00000    0.02991    0.05961 =
         0.06712   -0.01247    0.00713   -0.00505
F3    4    0.893896    0.475135    0.506384    31.00000    0.03358    0.06664 =
         0.05017   -0.01090   -0.00190    0.00342
PART 0
PART 2
F1B   4    0.869486    0.534489    0.554368   -31.00000    0.03818    0.07210 =
         0.07473   -0.02888   -0.00338   -0.00426
F2B   4    0.837991    0.466309    0.580026   -31.00000    0.03614    0.07540 =
         0.05514   -0.01268   -0.00283    0.01000
F3B   4    0.881204    0.479650    0.482621   -31.00000    0.03449    0.07647 =
         0.05443   -0.02106    0.00165    0.00416
PART 0
PART 1
O1    6    0.620555    0.533145    0.545741    21.00000    0.03455    0.04408 =
         0.04614   -0.00890    0.01624   -0.00515
O2    6    0.667518    0.496971    0.446245    21.00000    0.03245    0.08677 =
         0.03224   -0.00918    0.00366   -0.00998
O3    6    0.657560    0.452085    0.543263    21.00000    0.03940    0.04705 =
         0.05709   -0.00380    0.00572   -0.00259
PART 0
PART 2
O1B   6    0.626885    0.515939    0.570360   -21.00000    0.03463    0.05524 =
         0.03281   -0.00885   -0.00028    0.00736
O2B   6    0.679569    0.535801    0.465308   -21.00000    0.05176    0.05831 =
         0.04175   -0.00521    0.00088   -0.00096
O3B   6    0.648288    0.456832    0.486793   -21.00000    0.03149    0.05006 =
         0.05366   -0.01774   -0.00935   -0.00011
PART 0
N1    5    0.312825    0.493253    0.777284    11.00000    0.02772    0.02270 =
         0.02236    0.00432   -0.00542   -0.00133
N2    5    0.362228    0.672698    0.635064    11.00000    0.02575    0.01760 =
         0.02356    0.00143   -0.00017    0.00024
C1    1    0.318398    0.524157    0.742817    11.00000    0.02847    0.02445 =
         0.02646   -0.00708    0.00037   -0.00044
C1A   1    0.824577    0.502708    0.530528    11.00000    0.03163    0.06394 =
         0.04759   -0.01654   -0.00119   -0.00286
C1S   1    0.130498    0.572959    0.639258    11.00000    0.03410    0.04348 =
         0.04011    0.00359   -0.00592   -0.00345
AFIX  43
H1S   2    0.177212    0.574667    0.602526    11.00000   -1.20000
AFIX   0
C2    1    0.354171    0.635876    0.654053    11.00000    0.02071    0.02341 =
         0.02197    0.00006    0.00319    0.00393
C2S   1    0.086748    0.531884    0.658468    11.00000    0.04096    0.03892 =
         0.04506    0.00168   -0.00054   -0.00083
AFIX  43
H2S   2    0.104080    0.505317    0.635058    11.00000   -1.20000
AFIX   0
C3    1    0.334535    0.458617    0.821527    11.00000    0.03506    0.01725 =
         0.01714    0.00025   -0.00302   -0.00300
C3S   1    0.019036    0.529284    0.710687    11.00000    0.04065    0.04060 =
         0.03944    0.00004   -0.00518    0.00584
AFIX  43
H3S   2   -0.011199    0.500994    0.723522    11.00000   -1.20000
AFIX   0
C4    1    0.448156    0.449113    0.835487    11.00000    0.04205    0.01573 =
         0.01657   -0.00334    0.00831   -0.00122
C4S   1   -0.005834    0.567955    0.745177    11.00000    0.03503    0.04630 =
         0.04399    0.00467   -0.00069   -0.00406
AFIX  43
H4S   2   -0.053693    0.566139    0.781427    11.00000   -1.20000
AFIX   0
C5    1    0.471254    0.416837    0.882619    11.00000    0.03277    0.01708 =
         0.03144    0.00650    0.00016    0.00383
AFIX  43
H5    2    0.547632    0.409526    0.893172    11.00000   -1.20000
AFIX   0
C5S   1    0.038451    0.608894    0.727147    11.00000    0.07199    0.02713 =
         0.03232    0.00190    0.01026    0.00777
AFIX  43
H5S   2    0.022441    0.635172    0.751493    11.00000   -1.20000
AFIX   0
C6    1    0.382524    0.395421    0.914076    11.00000    0.03173    0.01984 =
         0.02749    0.00255   -0.00172   -0.00141
AFIX  43
H6    2    0.398849    0.372812    0.944984    11.00000   -1.20000
AFIX   0
C6S   1    0.105809    0.611938    0.674017    11.00000    0.03115    0.03278 =
         0.04616    0.01336    0.00193   -0.00705
AFIX  43
H6S   2    0.135339    0.640313    0.661035    11.00000   -1.20000
AFIX   0
C7    1    0.271756    0.406596    0.900948    11.00000    0.03488    0.01406 =
         0.02682    0.00268    0.00697   -0.00583
AFIX  43
H7    2    0.212686    0.392591    0.924425    11.00000   -1.20000
AFIX   0
C8    1    0.244041    0.438210    0.853670    11.00000    0.03799    0.01660 =
         0.02268    0.00051   -0.00478   -0.00484
C9    1    0.540131    0.474482    0.802815    11.00000    0.03081    0.03131 =
         0.02303    0.00779   -0.00197   -0.00540
C10   1    0.575215    0.516068    0.828293    11.00000    0.03525    0.02596 =
         0.03622    0.00920   -0.01318   -0.00538
C11   1    0.659515    0.539825    0.795485    11.00000    0.03462    0.03517 =
         0.06154    0.01725   -0.02060   -0.00887
AFIX  43
H11   2    0.687146    0.567520    0.812388    11.00000   -1.20000
AFIX   0
C12   1    0.702982    0.523528    0.738910    11.00000    0.03033    0.05526 =
         0.04851    0.03234    0.00820   -0.00047
AFIX  43
H12   2    0.758786    0.540590    0.716975    11.00000   -1.20000
AFIX   0
C13   1    0.667044    0.483094    0.713731    11.00000    0.04377    0.04312 =
         0.04572    0.01415    0.01696   -0.00869
AFIX  43
H13   2    0.698022    0.472155    0.674916    11.00000   -1.20000
AFIX   0
C14   1    0.584623    0.458346    0.745832    11.00000    0.03409    0.03921 =
         0.02149    0.01076    0.00383   -0.00139
C15   1    0.530451    0.533012    0.891987    11.00000    0.03730    0.02756 =
         0.02973    0.00470   -0.01356   -0.00077
AFIX  13
H15   2    0.459183    0.516043    0.901575    11.00000   -1.20000
AFIX   0
C16   1    0.615607    0.522940    0.944839    11.00000    0.06265    0.04005 =
         0.03966   -0.00512   -0.02243   -0.00210
AFIX 137
H16A  2    0.627703    0.490265    0.947676    11.00000   -1.50000
H16B  2    0.586345    0.534138    0.985582    11.00000   -1.50000
H16C  2    0.687745    0.537916    0.935378    11.00000   -1.50000
AFIX   0
C17   1    0.501485    0.583568    0.890851    11.00000    0.04324    0.02901 =
         0.06731    0.00468   -0.00945   -0.00224
AFIX 137
H17A  2    0.571160    0.601133    0.885055    11.00000   -1.50000
H17B  2    0.465971    0.592073    0.931299    11.00000   -1.50000
H17C  2    0.448843    0.589754    0.855474    11.00000   -1.50000
AFIX   0
C18   1    0.542641    0.414070    0.717204    11.00000    0.05970    0.04234 =
         0.03455    0.00131    0.01829   -0.00839
AFIX  13
H18   2    0.500405    0.397550    0.751255    11.00000   -1.20000
AFIX   0
C19   1    0.639446    0.383565    0.695063    11.00000    0.08347    0.04085 =
         0.05604   -0.00015    0.00758    0.00590
AFIX 137
H19A  2    0.680951    0.398498    0.660589    11.00000   -1.50000
H19B  2    0.608194    0.354922    0.679456    11.00000   -1.50000
H19C  2    0.691226    0.377726    0.730956    11.00000   -1.50000
AFIX   0
C20   1    0.460412    0.422836    0.662659    11.00000    0.05610    0.05623 =
         0.05367   -0.02670    0.00087    0.00292
AFIX 137
H20A  2    0.399797    0.442945    0.677211    11.00000   -1.50000
H20B  2    0.427399    0.394183    0.648291    11.00000   -1.50000
H20C  2    0.500842    0.437051    0.627188    11.00000   -1.50000
AFIX   0
C21   1    0.123478    0.452309    0.843514    11.00000    0.03558    0.01920 =
         0.02246    0.00164   -0.00346   -0.00222
C22   1    0.050322    0.424329    0.808108    11.00000    0.03712    0.01833 =
         0.03480   -0.00538   -0.00322    0.00372
C23   1   -0.065395    0.434430    0.808669    11.00000    0.03700    0.03229 =
         0.06037   -0.00725   -0.01446   -0.00620
AFIX  43
H23   2   -0.116717    0.415562    0.785830    11.00000   -1.20000
AFIX   0
C24   1   -0.107182    0.471260    0.841687    11.00000    0.03254    0.03824 =
         0.04798    0.00953   -0.01274   -0.00150
AFIX  43
H24   2   -0.186622    0.476638    0.843215    11.00000   -1.20000
AFIX   0
C25   1   -0.032804    0.500136    0.872383    11.00000    0.03815    0.03866 =
         0.02817    0.00322   -0.00082    0.01576
AFIX  43
H25   2   -0.061080    0.526599    0.892379    11.00000   -1.20000
AFIX   0
C26   1    0.083846    0.490955    0.874459    11.00000    0.04083    0.02242 =
         0.01658    0.00399   -0.00334   -0.00067
C27   1    0.095504    0.385179    0.767953    11.00000    0.05934    0.03233 =
         0.03972    0.00090   -0.01533   -0.00259
AFIX  13
H27   2    0.164749    0.373190    0.790033    11.00000   -1.20000
AFIX   0
C28   1    0.012938    0.346017    0.759601    11.00000    0.07982    0.02515 =
         0.03729   -0.00499   -0.01365   -0.00455
AFIX 137
H28A  2   -0.014601    0.336410    0.801524    11.00000   -1.50000
H28B  2    0.051722    0.320745    0.738855    11.00000   -1.50000
H28C  2   -0.051433    0.355697    0.733052    11.00000   -1.50000
AFIX   0
C29   1    0.131976    0.403003    0.703286    11.00000    0.06251    0.03244 =
         0.05495   -0.01893    0.00938   -0.00912
AFIX 137
H29A  2    0.065886    0.415348    0.680597    11.00000   -1.50000
H29B  2    0.164778    0.378352    0.678228    11.00000   -1.50000
H29C  2    0.188812    0.426817    0.709283    11.00000   -1.50000
AFIX   0
C30   1    0.164061    0.522693    0.909431    11.00000    0.03354    0.03277 =
         0.03237   -0.00812   -0.00709    0.00645
AFIX  13
H30   2    0.242551    0.510080    0.906156    11.00000   -1.20000
AFIX   0
C31   1    0.134038    0.525787    0.980394    11.00000    0.04945    0.03007 =
         0.04578   -0.01020   -0.01030    0.00818
AFIX 137
H31A  2    0.059717    0.540252    0.984977    11.00000   -1.50000
H31B  2    0.191740    0.543715    1.002836    11.00000   -1.50000
H31C  2    0.131456    0.495373    0.998755    11.00000   -1.50000
AFIX   0
C32   1    0.164138    0.569647    0.879191    11.00000    0.05725    0.02879 =
         0.04843   -0.01255    0.00600    0.00067
AFIX 137
H32A  2    0.176077    0.566908    0.833074    11.00000   -1.50000
H32B  2    0.225333    0.587760    0.898107    11.00000   -1.50000
H32C  2    0.091054    0.584386    0.886999    11.00000   -1.50000
AFIX   0
C33   1    0.388185    0.716246    0.614443    11.00000    0.03273    0.00807 =
         0.01976    0.00126   -0.00035   -0.00250
C34   1    0.503561    0.726978    0.608598    11.00000    0.02890    0.01619 =
         0.01728    0.00002    0.00681   -0.00360
C35   1    0.530550    0.770246    0.588699    11.00000    0.02952    0.02283 =
         0.02674    0.00579   -0.00223   -0.00973
AFIX  43
H35   2    0.607669    0.779127    0.584704    11.00000   -1.20000
AFIX   0
C36   1    0.444131    0.800458    0.574671    11.00000    0.04514    0.01936 =
         0.02393    0.00591    0.00153   -0.00634
AFIX  43
H36   2    0.463174    0.830103    0.561132    11.00000   -1.20000
AFIX   0
C37   1    0.331010    0.788713    0.579806    11.00000    0.03546    0.01927 =
         0.02245    0.00683   -0.00266   -0.00579
AFIX  43
H37   2    0.273802    0.809952    0.568631    11.00000   -1.20000
AFIX   0
C38   1    0.300570    0.746226    0.601115    11.00000    0.03143    0.02288 =
         0.01106   -0.00210    0.00415    0.00442
C39   1    0.591484    0.691578    0.623993    11.00000    0.02209    0.01436 =
         0.04285    0.00213    0.00313   -0.00830
C40   1    0.622294    0.683900    0.687629    11.00000    0.02638    0.02580 =
         0.03161    0.01220   -0.00112   -0.00765
C41   1    0.698622    0.648272    0.700277    11.00000    0.02996    0.03977 =
         0.05092    0.02119   -0.01104   -0.00939
AFIX  43
H41   2    0.721057    0.641901    0.743007    11.00000   -1.20000
AFIX   0
C42   1    0.740960    0.622554    0.650635    11.00000    0.03385    0.03058 =
         0.06661    0.01363    0.00585    0.00347
AFIX  43
H42   2    0.792272    0.598622    0.659728    11.00000   -1.20000
AFIX   0
C43   1    0.710645    0.630901    0.589843    11.00000    0.04285    0.02458 =
         0.06272    0.00252    0.01244    0.00164
AFIX  43
H43   2    0.740759    0.612524    0.556853    11.00000   -1.20000
AFIX   0
C44   1    0.636500    0.665640    0.573774    11.00000    0.03702    0.01684 =
         0.03873    0.00209    0.00899   -0.00517
C45   1    0.582876    0.714896    0.740395    11.00000    0.03810    0.03660 =
         0.02730    0.00471   -0.01123   -0.00500
AFIX  13
H45   2    0.511905    0.730028    0.725003    11.00000   -1.20000
AFIX   0
C46   1    0.672177    0.751690    0.750198    11.00000    0.05210    0.02882 =
         0.03924    0.00071   -0.01042   -0.00808
AFIX 137
H46A  2    0.743784    0.737903    0.764164    11.00000   -1.50000
H46B  2    0.646091    0.772960    0.782812    11.00000   -1.50000
H46C  2    0.683947    0.767812    0.709906    11.00000   -1.50000
AFIX   0
C47   1    0.554431    0.690772    0.802349    11.00000    0.06152    0.04172 =
         0.03617    0.01329   -0.00827   -0.01159
AFIX 137
H47A  2    0.504216    0.665163    0.793202    11.00000   -1.50000
H47B  2    0.516228    0.711790    0.831269    11.00000   -1.50000
H47C  2    0.624512    0.679811    0.822514    11.00000   -1.50000
AFIX   0
C48   1    0.601124    0.673810    0.505689    11.00000    0.04365    0.03749 =
         0.03707   -0.00811    0.00007   -0.00070
AFIX  13
H48   2    0.570493    0.705247    0.503058    11.00000   -1.20000
AFIX   0
C49   1    0.698299    0.670237    0.457938    11.00000    0.06210    0.05914 =
         0.04528    0.00250    0.01009   -0.00728
AFIX 137
H49A  2    0.760748    0.689968    0.471493    11.00000   -1.50000
H49B  2    0.671325    0.679506    0.415540    11.00000   -1.50000
H49C  2    0.725126    0.638946    0.456167    11.00000   -1.50000
AFIX   0
C50   1    0.505279    0.641699    0.486806    11.00000    0.05428    0.05397 =
         0.04221   -0.01345    0.00674   -0.00644
AFIX 137
H50A  2    0.531768    0.610442    0.490565    11.00000   -1.50000
H50B  2    0.482060    0.647680    0.442570    11.00000   -1.50000
H50C  2    0.440467    0.646358    0.515157    11.00000   -1.50000
AFIX   0
C51   1    0.179178    0.732509    0.609949    11.00000    0.02383    0.01632 =
         0.03001    0.00316   -0.00132    0.00310
C52   1    0.127341    0.743014    0.668860    11.00000    0.03208    0.01997 =
         0.02799   -0.00328    0.00903    0.00120
C53   1    0.015821    0.730315    0.676564    11.00000    0.04516    0.03015 =
         0.03724    0.00595    0.01454   -0.00342
AFIX  43
H53   2   -0.020547    0.736939    0.715827    11.00000   -1.20000
AFIX   0
C54   1   -0.045393    0.708226    0.629178    11.00000    0.02475    0.02036 =
         0.06722    0.00836    0.00428   -0.00054
AFIX  43
H54   2   -0.122467    0.700052    0.635570    11.00000   -1.20000
AFIX   0
C55   1    0.008657    0.698361    0.572232    11.00000    0.02961    0.02362 =
         0.04387    0.00433    0.00247   -0.00367
AFIX  43
H55   2   -0.032672    0.683209    0.539535    11.00000   -1.20000
AFIX   0
C56   1    0.119859    0.709746    0.561499    11.00000    0.03189    0.01850 =
         0.02536    0.00420   -0.00194    0.00321
C57   1    0.190010    0.766807    0.722555    11.00000    0.03877    0.02736 =
         0.03126   -0.00311    0.00617   -0.00706
AFIX  13
H57   2    0.263009    0.778096    0.704410    11.00000   -1.20000
AFIX   0
C58   1    0.126521    0.807766    0.747397    11.00000    0.06236    0.04591 =
         0.06240   -0.02136    0.00410    0.00588
AFIX 137
H58A  2    0.103693    0.826961    0.711412    11.00000   -1.50000
H58B  2    0.176039    0.824920    0.776324    11.00000   -1.50000
H58C  2    0.058865    0.797843    0.770484    11.00000   -1.50000
AFIX   0
C59   1    0.220995    0.733960    0.775928    11.00000    0.06880    0.05342 =
         0.03621   -0.00986   -0.00089   -0.00260
AFIX 137
H59A  2    0.151573    0.723166    0.796452    11.00000   -1.50000
H59B  2    0.268901    0.749335    0.807598    11.00000   -1.50000
H59C  2    0.262435    0.708257    0.758051    11.00000   -1.50000
AFIX   0
C60   1    0.175728    0.698728    0.497635    11.00000    0.03504    0.04510 =
         0.02707   -0.00691   -0.00075   -0.00253
AFIX  13
H60   2    0.257600    0.707367    0.501128    11.00000   -1.20000
AFIX   0
C61   1    0.123043    0.726768    0.444051    11.00000    0.07389    0.05529 =
         0.02616    0.00655   -0.00205    0.00088
AFIX 137
H61A  2    0.042433    0.719125    0.439609    11.00000   -1.50000
H61B  2    0.162083    0.720279    0.403897    11.00000   -1.50000
H61C  2    0.130747    0.758926    0.454200    11.00000   -1.50000
AFIX   0
C62   1    0.170618    0.648448    0.482659    11.00000    0.06454    0.05158 =
         0.04313   -0.01307    0.01718   -0.00461
AFIX 137
H62A  2    0.204279    0.631376    0.518130    11.00000   -1.50000
H62B  2    0.212980    0.642336    0.443473    11.00000   -1.50000
H62C  2    0.091308    0.639279    0.476737    11.00000   -1.50000
AFIX  66

PART 1
C7S   1    0.694695    0.850637    0.505386    41.00000    0.05456    0.03455 =
         0.07889    0.01510   -0.00210   -0.00827
AFIX  43
H7S   2    0.642683    0.861409    0.474036    41.00000   -1.20000
AFIX  65
C8S   1    0.775632    0.818571    0.489077    41.00000    0.05942    0.04427 =
         0.09687    0.00896   -0.00056   -0.00173
AFIX  43
H8S   2    0.778936    0.807428    0.446580    41.00000   -1.20000
AFIX  65
C9S   1    0.851734    0.802811    0.534947    41.00000    0.07010    0.05795 =
         0.10147    0.00412   -0.00705    0.00952
AFIX  43
H9S   2    0.907050    0.780895    0.523800    41.00000   -1.20000
AFIX  65
C10S  1    0.846901    0.819116    0.597126    41.00000    0.04406    0.01990 =
         0.09670    0.01830   -0.00201   -0.00951
AFIX  43
H10S  2    0.898914    0.808344    0.628476    41.00000   -1.20000
AFIX  65
C11S  1    0.765965    0.851182    0.613436    41.00000    0.04977    0.02742 =
         0.08406    0.01715   -0.00807   -0.00351
AFIX  43
H11S  2    0.762662    0.862325    0.655932    41.00000   -1.20000
AFIX  65
C12S  1    0.689862    0.866943    0.567566    41.00000    0.03936    0.01643 =
         0.07849    0.02137   -0.00215   -0.01485
AFIX  43
H12S  2    0.634545    0.888858    0.578713    41.00000   -1.20000
AFIX  66

PART 0
PART 2
C7B   1    0.697933    0.852823    0.513689   -41.00000    0.05456    0.03455 =
         0.07889    0.01510   -0.00210   -0.00827
AFIX  43
H7B   2    0.631407    0.867322    0.498032   -41.00000   -1.20000
AFIX  65
C8B   1    0.764834    0.827521    0.472596   -41.00000    0.05940    0.07230 =
         0.07921    0.00226   -0.01581    0.01395
AFIX  43
H8B   2    0.744031    0.824727    0.428854   -41.00000   -1.20000
AFIX  65
C9B   1    0.862171    0.806307    0.495505   -41.00000    0.06223    0.05946 =
         0.08768   -0.00654   -0.02481    0.01038
AFIX  43
H9B   2    0.907895    0.789015    0.467419   -41.00000   -1.20000
AFIX  65
C10B  1    0.892609    0.810396    0.559506   -41.00000    0.05847    0.01474 =
         0.08473    0.00317   -0.02202   -0.01751
AFIX  43
H10B  2    0.959135    0.795897    0.575163   -41.00000   -1.20000
AFIX  65
C11B  1    0.825710    0.835697    0.600600   -41.00000    0.07205    0.02003 =
         0.08874    0.00488   -0.01664   -0.00950
AFIX  43
H11B  2    0.846513    0.838491    0.644342   -41.00000   -1.20000
AFIX  65
C12B  1    0.728372    0.856911    0.577692   -41.00000    0.06767    0.02839 =
         0.07946    0.01534   -0.00651   -0.00901
AFIX  43
H12B  2    0.682649    0.874204    0.605778   -41.00000   -1.20000
AFIX   0

PART 0
S2    8    0.338287    0.860426    0.416990    11.00000    0.02998    0.03390 =
         0.03708    0.00909   -0.00332    0.00274
F4    4    0.523605    0.825645    0.371047    11.00000    0.05470    0.06329 =
         0.08420    0.00039    0.01783    0.01696
F5    4    0.375158    0.791592    0.342126    11.00000    0.09613    0.08830 =
         0.06453   -0.04407   -0.03083    0.02120
F6    4    0.440628    0.782308    0.435687    11.00000    0.10351    0.04042 =
         0.04232    0.00586    0.00692    0.02881
O4    6    0.410557    0.882002    0.462971    11.00000    0.05244    0.03396 =
         0.05224   -0.00957   -0.00700    0.00927
O5    6    0.237952    0.840738    0.443742    11.00000    0.03637    0.05549 =
         0.06479    0.01505    0.00965    0.00031
O6    6    0.321842    0.884616    0.358712    11.00000    0.05795    0.07404 =
         0.04218    0.02956    0.00293    0.02408
C2A   1    0.420309    0.811845    0.391052    11.00000    0.03563    0.05506 =
         0.03014    0.00178   -0.00075    0.00544
HKLF 4

REM  JFig666 in P2(1)/n
REM R1 =  0.0503 for    8696 Fo > 4sig(Fo)  and  0.1016 for all   13466 data
REM    953 parameters refined using    183 restraints

END

WGHT      0.0214     19.0760

REM Highest difference peak  1.499,  deepest hole -1.210,  1-sigma level  0.144
Q1    1   0.3859  0.5708  0.6987  11.00000  0.05    1.50
Q2    1   0.6007  0.5727  0.7028  11.00000  0.05    1.20
Q3    1   0.3153  0.7740  0.3864  11.00000  0.05    0.74
Q4    1   0.1395  0.5834  0.7132  11.00000  0.05    0.68
Q5    1   0.8078  0.4436  0.5803  11.00000  0.05    0.67
Q6    1   0.3198  0.5928  0.6868  11.00000  0.05    0.66
Q7    1   0.8495  0.4839  0.6001  11.00000  0.05    0.61
Q8    1   0.2565  0.8618  0.3550  11.00000  0.05    0.61
Q9    1  -0.0629  0.6028  0.7223  11.00000  0.05    0.61
Q10   1   0.4780  0.7991  0.3373  11.00000  0.05    0.56
Q11   1   0.9193  0.7966  0.6800  11.00000  0.05    0.56
Q12   1   0.2799  0.7582  0.8203  11.00000  0.05    0.55
Q13   1   0.5380  0.5985  0.7224  11.00000  0.05    0.55
Q14   1   0.4650  0.8949  0.4013  11.00000  0.05    0.53
Q15   1   0.8875  0.7603  0.4156  11.00000  0.05    0.52
Q16   1   0.1612  0.5419  0.7604  11.00000  0.05    0.52
Q17   1   0.3270  0.6108  0.6395  11.00000  0.05    0.52
Q18   1   0.6097  0.5285  0.4343  11.00000  0.05    0.52
Q19   1   0.8687  0.5451  0.5200  11.00000  0.05    0.52
Q20   1   0.2123  0.5940  0.7230  11.00000  0.05    0.52
;
_shelx_res_checksum              23214
_shelx_SHELXL_version_number     2014/7
_olex2_submission_special_instructions 'No special instructions were received'
####################################################################### 
# 
# This file contains crystal structure data downloaded from the 
# Cambridge Structural Database (CSD) hosted by the Cambridge 
# Crystallographic Data Centre (CCDC).
# 
# Full information about CCDC data access policies and citation 
# guidelines are available at http://www.ccdc.cam.ac.uk/access/V1 
# 
# Audit and citation data items may have been added by the CCDC. 
# Please retain this information to preserve the provenance of 
# this file and to allow appropriate attribution of the data. 
# 
#######################################################################

data_JFig667
_database_code_depnum_ccdc_archive 'CCDC 1414416'
_audit_update_record             
;
2015-07-22 deposited with the CCDC.
2015-09-17 downloaded from the CCDC.
;
_audit_creation_date             2015-07-14
_audit_creation_method           
;
Olex2 1.2-beta
(compiled 2015.01.26 svn.r3150 for OlexSys, GUI svn.r4998)
;
_shelxl_version_number           2014/6
_chemical_name_common            '[AgPt(CNArDipp2)2(C6H6)]OTf'
_chemical_name_systematic        ?
_chemical_formula_moiety         'C62 H74 Ag N2 Pt, C F3 O3 S, 3(C6 H6)'
_chemical_formula_sum            'C81 H92 Ag F3 N2 O3 Pt S'
_chemical_formula_weight         1533.58
_chemical_melting_point          ?
loop_
_atom_type_symbol
_atom_type_description
_atom_type_scat_dispersion_real
_atom_type_scat_dispersion_imag
_atom_type_scat_source
C C 0.0033 0.0016 'International Tables Vol C Tables 4.2.6.8 and 6.1.1.4'
H H 0.0000 0.0000 'International Tables Vol C Tables 4.2.6.8 and 6.1.1.4'
Ag Ag -0.8971 1.1015 'International Tables Vol C Tables 4.2.6.8 and 6.1.1.4'
F F 0.0171 0.0103 'International Tables Vol C Tables 4.2.6.8 and 6.1.1.4'
N N 0.0061 0.0033 'International Tables Vol C Tables 4.2.6.8 and 6.1.1.4'
O O 0.0106 0.0060 'International Tables Vol C Tables 4.2.6.8 and 6.1.1.4'
Pt Pt -1.7033 8.3905 'International Tables Vol C Tables 4.2.6.8 and 6.1.1.4'
S S 0.1246 0.1234 'International Tables Vol C Tables 4.2.6.8 and 6.1.1.4'

_shelx_space_group_comment       
;
The symmetry employed for this shelxl refinement is uniquely defined
by the following loop, which should always be used as a source of
symmetry information in preference to the above space-group names.
They are only intended as comments.
;
_space_group_crystal_system      monoclinic
_space_group_IT_number           14
_space_group_name_H-M_alt        'P 1 21/n 1'
_space_group_name_Hall           '-P 2yn'
loop_
_space_group_symop_operation_xyz
'x, y, z'
'-x+1/2, y+1/2, -z+1/2'
'-x, -y, -z'
'x-1/2, -y-1/2, z-1/2'

_cell_length_a                   18.6061(10)
_cell_length_b                   19.7722(11)
_cell_length_c                   20.9507(14)
_cell_angle_alpha                90
_cell_angle_beta                 106.515(2)
_cell_angle_gamma                90
_cell_volume                     7389.4(8)
_cell_formula_units_Z            4
_cell_measurement_reflns_used    9922
_cell_measurement_temperature    150(2)
_cell_measurement_theta_max      25.24
_cell_measurement_theta_min      2.69
_shelx_estimated_absorpt_T_max   0.727
_shelx_estimated_absorpt_T_min   0.464
_exptl_absorpt_coefficient_mu    2.240
_exptl_absorpt_correction_T_max  0.7452
_exptl_absorpt_correction_T_min  0.6428
_exptl_absorpt_correction_type   multi-scan
_exptl_absorpt_process_details   
;
SADABS-2008/1 (Bruker,2008) was used for absorption correction.
wR2(int) was 0.0816 before and 0.0685 after correction.
The Ratio of minimum to maximum transmission is 0.8626.
The \l/2 correction factor is 0.0015.
;
_exptl_absorpt_special_details   ?
_exptl_crystal_colour            Yellow
_exptl_crystal_colour_primary    Yellow
_exptl_crystal_density_diffrn    1.378
_exptl_crystal_density_meas      ?
_exptl_crystal_density_method    ?
_exptl_crystal_description       Block
_exptl_crystal_F_000             3136
_exptl_crystal_size_max          0.405
_exptl_crystal_size_mid          0.401
_exptl_crystal_size_min          0.152
_exptl_transmission_factor_max   ?
_exptl_transmission_factor_min   ?
_diffrn_reflns_av_R_equivalents  0.0895
_diffrn_reflns_av_unetI/netI     0.0321
_diffrn_reflns_Laue_measured_fraction_full 0.999
_diffrn_reflns_Laue_measured_fraction_max 0.995
_diffrn_reflns_limit_h_max       22
_diffrn_reflns_limit_h_min       -22
_diffrn_reflns_limit_k_max       23
_diffrn_reflns_limit_k_min       -23
_diffrn_reflns_limit_l_max       25
_diffrn_reflns_limit_l_min       -25
_diffrn_reflns_number            192235
_diffrn_reflns_point_group_measured_fraction_full 0.999
_diffrn_reflns_point_group_measured_fraction_max 0.995
_diffrn_reflns_theta_full        25.000
_diffrn_reflns_theta_max         25.448
_diffrn_reflns_theta_min         2.296
_diffrn_ambient_temperature      150
_diffrn_detector                 'Bruker Photon-100 area detector'
_diffrn_detector_area_resol_mean 10.5
_diffrn_detector_type            'CMOS area detector'
_diffrn_measured_fraction_theta_full 0.999
_diffrn_measured_fraction_theta_max 0.995
_diffrn_measurement_device       'four-circle KAPPA diffractometer'
_diffrn_measurement_device_type  'Bruker D8 QUEST'
_diffrn_measurement_method       '\w and \f scans'
_diffrn_radiation_monochromator  'Double Bounce Multilayer Mirror'
_diffrn_radiation_probe          X-ray
_diffrn_radiation_type           MoK\a
_diffrn_radiation_wavelength     0.71073
_diffrn_source                   'microfocus sealed X-ray tube'
_diffrn_source_type              'Incoatec I\mus'
_diffrn_special_details          ?
_reflns_Friedel_coverage         0.000
_reflns_Friedel_fraction_full    .
_reflns_Friedel_fraction_max     .
_reflns_number_gt                10258
_reflns_number_total             13613
_reflns_special_details          
;
 Reflections were merged by SHELXL according to the crystal
 class for the calculation of statistics and refinement.
 
 _reflns_Friedel_fraction is defined as the number of unique
 Friedel pairs measured divided by the number that would be
 possible theoretically, ignoring centric projections and
 systematic absences.
;
_reflns_threshold_expression     'I > 2\s(I)'
_computing_cell_refinement       'SAINT v8.34A (Bruker, 2013)'
_computing_data_collection       'APEX2 v2013.6-2 (Bruker, 2013)'
_computing_data_reduction        'SAINT v8.34A (Bruker, 2013)'
_computing_molecular_graphics    'Olex2 (Dolomanov et al., 2009)'
_computing_publication_material  'Olex2 (Dolomanov et al., 2009)'
_computing_structure_refinement  'XL (Sheldrick, 2008)'
_computing_structure_solution    'XT (Sheldrick, 2008)'
_refine_diff_density_max         2.301
_refine_diff_density_min         -1.517
_refine_diff_density_rms         0.099
_refine_ls_extinction_coef       .
_refine_ls_extinction_method     none
_refine_ls_goodness_of_fit_ref   1.078
_refine_ls_hydrogen_treatment    constr
_refine_ls_matrix_type           full
_refine_ls_number_parameters     891
_refine_ls_number_reflns         13613
_refine_ls_number_restraints     54
_refine_ls_R_factor_all          0.0681
_refine_ls_R_factor_gt           0.0419
_refine_ls_restrained_S_all      1.089
_refine_ls_shift/su_max          0.003
_refine_ls_shift/su_mean         0.000
_refine_ls_structure_factor_coef Fsqd
_refine_ls_weighting_details     
'w=1/[\s^2^(Fo^2^)+(0.0336P)^2^+24.8622P] where P=(Fo^2^+2Fc^2^)/3'
_refine_ls_weighting_scheme      calc
_refine_ls_wR_factor_gt          0.0885
_refine_ls_wR_factor_ref         0.1032
_refine_special_details          ?
_olex2_refinement_description    
;
1. Fixed Uiso
 At 1.2 times of:
  All C(H) groups, All C(H,H) groups
 At 1.5 times of:
  All C(H,H,H) groups
2. Uiso/Uaniso restraints and constraints
Uanis(C81A) = Uanis(C81)
Uanis(S1A) = Uanis(S1)
Uanis(O3A) = Uanis(O2)
Uanis(F2A) = Uanis(F2)
Uanis(F3A) = Uanis(F3)
3. Rigid body (RIGU) restrains
 S1, S1A, F1, F2, F3, F1A, C81, C81A
 with sigma for 1-2 distances of 0.002 and sigma for 1-3 distances of 0.002
 F1, F2, F3, F1A, F2A, F3A, C81, C81A
 with sigma for 1-2 distances of 0.002 and sigma for 1-3 distances of 0.002
4. Others
 Sof(S1A)=Sof(F1A)=Sof(F2A)=Sof(F3A)=Sof(O3A)=Sof(C81A)=1-FVAR(1)
 Sof(S1)=Sof(F1)=Sof(F2)=Sof(F3)=Sof(O2)=Sof(C81)=FVAR(1)
 Sof(H60A)=Sof(C61A)=Sof(H61D)=Sof(H61E)=Sof(H61F)=Sof(C62A)=Sof(H62D)=
 Sof(H62E)=Sof(H62F)=1-FVAR(2)
 Sof(H60)=Sof(C61)=Sof(H61A)=Sof(H61B)=Sof(H61C)=Sof(C62)=Sof(H62A)=Sof(H62B)=
 Sof(H62C)=FVAR(2)
5.a Ternary CH refined with riding coordinates:
 C15(H15), C18(H18), C27(H27), C30(H30), C45(H45), C48(H48), C57(H57),
 C60(H60), C60(H60A)
5.b Aromatic/amide H refined with riding coordinates:
 C5(H5), C6(H6), C7(H7), C11(H11), C12(H12), C13(H13), C23(H23), C24(H24),
 C25(H25), C35(H35), C36(H36), C37(H37), C41(H41), C42(H42), C43(H43), C53(H53),
  C54(H54), C55(H55), C75(H75), C76(H76), C77(H77), C78(H78), C79(H79),
 C80(H80), C69(H69), C70(H70), C71(H71), C72(H72), C73(H73), C74(H74), C63(H63),
  C64(H64), C65(H65), C66(H66), C67(H67), C68(H68)
5.c Idealised Me refined as rotating group:
 C16(H16A,H16B,H16C), C17(H17A,H17B,H17C), C19(H19A,H19B,H19C), C20(H20A,H20B,
 H20C), C28(H28A,H28B,H28C), C29(H29A,H29B,H29C), C31(H31A,H31B,H31C), C32(H32A,
 H32B,H32C), C46(H46A,H46B,H46C), C47(H47A,H47B,H47C), C49(H49A,H49B,H49C),
 C50(H50A,H50B,H50C), C58(H58A,H58B,H58C), C59(H59A,H59B,H59C), C61(H61A,H61B,
 H61C), C62(H62A,H62B,H62C), C61A(H61D,H61E,H61F), C62A(H62D,H62E,H62F)
;
_atom_sites_solution_hydrogens   geom
_atom_sites_solution_primary     direct
_atom_sites_solution_secondary   difmap
loop_
_atom_site_label
_atom_site_type_symbol
_atom_site_fract_x
_atom_site_fract_y
_atom_site_fract_z
_atom_site_U_iso_or_equiv
_atom_site_adp_type
_atom_site_occupancy
_atom_site_site_symmetry_order
_atom_site_calc_flag
_atom_site_refinement_flags_posn
_atom_site_refinement_flags_adp
_atom_site_refinement_flags_occupancy
_atom_site_disorder_assembly
_atom_site_disorder_group
Pt1 Pt 0.51666(2) 0.74255(2) 0.74677(2) 0.03211(7) Uani 1 1 d . . . . .
Ag1 Ag 0.48021(3) 0.74279(2) 0.61513(2) 0.05041(12) Uani 1 1 d . . . . .
N1 N 0.4883(2) 0.58952(17) 0.7402(2) 0.0281(9) Uani 1 1 d . . . . .
N2 N 0.4856(2) 0.89469(18) 0.73333(19) 0.0271(9) Uani 1 1 d . . . . .
C1 C 0.5025(3) 0.6462(2) 0.7407(2) 0.0324(11) Uani 1 1 d . . . . .
C2 C 0.5031(3) 0.8382(2) 0.7381(2) 0.0288(11) Uani 1 1 d . . . . .
C3 C 0.4669(2) 0.5219(2) 0.7265(2) 0.0257(10) Uani 1 1 d . . . . .
C4 C 0.4508(3) 0.5015(2) 0.6605(2) 0.0279(10) Uani 1 1 d . . . . .
C5 C 0.4294(3) 0.4346(2) 0.6465(3) 0.0312(11) Uani 1 1 d . . . . .
H5 H 0.4182 0.4183 0.6021 0.037 Uiso 1 1 calc R . . . .
C6 C 0.4243(3) 0.3913(2) 0.6974(3) 0.0346(12) Uani 1 1 d . . . . .
H6 H 0.4098 0.3456 0.6874 0.042 Uiso 1 1 calc R . . . .
C7 C 0.4401(3) 0.4138(2) 0.7625(3) 0.0314(11) Uani 1 1 d . . . . .
H7 H 0.4356 0.3835 0.7963 0.038 Uiso 1 1 calc R . . . .
C8 C 0.4626(2) 0.4803(2) 0.7791(2) 0.0271(10) Uani 1 1 d . . . . .
C9 C 0.4832(3) 0.5087(2) 0.8478(2) 0.0301(11) Uani 1 1 d . . . . .
C10 C 0.4336(3) 0.5537(2) 0.8660(3) 0.0354(12) Uani 1 1 d . . . . .
C11 C 0.4574(3) 0.5854(3) 0.9280(3) 0.0423(13) Uani 1 1 d . . . . .
H11 H 0.4252 0.6167 0.9406 0.051 Uiso 1 1 calc R . . . .
C12 C 0.5266(3) 0.5721(3) 0.9711(3) 0.0459(14) Uani 1 1 d . . . . .
H12 H 0.5419 0.5946 1.0128 0.055 Uiso 1 1 calc R . . . .
C13 C 0.5741(3) 0.5263(3) 0.9544(3) 0.0436(13) Uani 1 1 d . . . . .
H13 H 0.6212 0.5166 0.9854 0.052 Uiso 1 1 calc R . . . .
C14 C 0.5539(3) 0.4940(2) 0.8926(3) 0.0348(12) Uani 1 1 d . . . . .
C15 C 0.6084(3) 0.4467(3) 0.8728(3) 0.0408(13) Uani 1 1 d . . . . .
H15 H 0.5782 0.4130 0.8405 0.049 Uiso 1 1 calc R . . . .
C16 C 0.6594(4) 0.4077(3) 0.9303(3) 0.0635(18) Uani 1 1 d . . . . .
H16A H 0.6945 0.4390 0.9597 0.095 Uiso 1 1 calc GR . . . .
H16B H 0.6876 0.3739 0.9131 0.095 Uiso 1 1 calc GR . . . .
H16C H 0.6292 0.3850 0.9554 0.095 Uiso 1 1 calc GR . . . .
C17 C 0.6545(3) 0.4873(3) 0.8369(3) 0.0565(17) Uani 1 1 d . . . . .
H17A H 0.6209 0.5132 0.8006 0.085 Uiso 1 1 calc GR . . . .
H17B H 0.6848 0.4564 0.8185 0.085 Uiso 1 1 calc GR . . . .
H17C H 0.6876 0.5184 0.8683 0.085 Uiso 1 1 calc GR . . . .
C18 C 0.3537(3) 0.5644(3) 0.8221(3) 0.0429(13) Uani 1 1 d . . . . .
H18 H 0.3520 0.5487 0.7763 0.052 Uiso 1 1 calc R . . . .
C19 C 0.3001(3) 0.5197(4) 0.8465(4) 0.067(2) Uani 1 1 d . . . . .
H19A H 0.3163 0.4725 0.8475 0.101 Uiso 1 1 calc GR . . . .
H19B H 0.2494 0.5242 0.8163 0.101 Uiso 1 1 calc GR . . . .
H19C H 0.3002 0.5338 0.8914 0.101 Uiso 1 1 calc GR . . . .
C20 C 0.3288(4) 0.6382(3) 0.8164(4) 0.075(2) Uani 1 1 d . . . . .
H20A H 0.3240 0.6538 0.8594 0.113 Uiso 1 1 calc GR . . . .
H20B H 0.2802 0.6423 0.7826 0.113 Uiso 1 1 calc GR . . . .
H20C H 0.3660 0.6659 0.8036 0.113 Uiso 1 1 calc GR . . . .
C21 C 0.4528(3) 0.5536(2) 0.6089(2) 0.0307(11) Uani 1 1 d . . . . .
C22 C 0.5209(3) 0.5706(3) 0.5971(3) 0.0402(13) Uani 1 1 d . . . . .
C23 C 0.5210(4) 0.6220(3) 0.5506(3) 0.0536(17) Uani 1 1 d . . . . .
H23 H 0.5663 0.6335 0.5409 0.064 Uiso 1 1 calc R . . . .
C24 C 0.4552(4) 0.6559(3) 0.5189(3) 0.0572(18) Uani 1 1 d . . . . .
H24 H 0.4557 0.6902 0.4873 0.069 Uiso 1 1 calc R . . . .
C25 C 0.3889(4) 0.6402(3) 0.5332(3) 0.0491(15) Uani 1 1 d . . . . .
H25 H 0.3445 0.6644 0.5119 0.059 Uiso 1 1 calc R . . . .
C26 C 0.3869(3) 0.5894(2) 0.5783(3) 0.0359(12) Uani 1 1 d . . . . .
C27 C 0.3137(3) 0.5730(3) 0.5938(3) 0.0426(13) Uani 1 1 d . . . . .
H27 H 0.3256 0.5407 0.6321 0.051 Uiso 1 1 calc R . . . .
C28 C 0.2598(4) 0.5378(5) 0.5354(4) 0.085(3) Uani 1 1 d . . . . .
H28A H 0.2476 0.5680 0.4967 0.127 Uiso 1 1 calc GR . . . .
H28B H 0.2138 0.5262 0.5469 0.127 Uiso 1 1 calc GR . . . .
H28C H 0.2831 0.4965 0.5247 0.127 Uiso 1 1 calc GR . . . .
C29 C 0.2785(4) 0.6353(4) 0.6148(5) 0.089(3) Uani 1 1 d . . . . .
H29A H 0.3132 0.6548 0.6548 0.134 Uiso 1 1 calc GR . . . .
H29B H 0.2317 0.6226 0.6245 0.134 Uiso 1 1 calc GR . . . .
H29C H 0.2677 0.6687 0.5788 0.134 Uiso 1 1 calc GR . . . .
C30 C 0.5935(3) 0.5358(3) 0.6325(3) 0.0482(15) Uani 1 1 d . . . . .
H30 H 0.5831 0.5066 0.6678 0.058 Uiso 1 1 calc R . . . .
C31 C 0.6553(3) 0.5845(4) 0.6671(4) 0.078(2) Uani 1 1 d . . . . .
H31A H 0.6711 0.6107 0.6337 0.117 Uiso 1 1 calc GR . . . .
H31B H 0.6982 0.5589 0.6946 0.117 Uiso 1 1 calc GR . . . .
H31C H 0.6367 0.6153 0.6955 0.117 Uiso 1 1 calc GR . . . .
C32 C 0.6195(4) 0.4902(4) 0.5865(4) 0.097(3) Uani 1 1 d . . . . .
H32A H 0.5803 0.4570 0.5671 0.146 Uiso 1 1 calc GR . . . .
H32B H 0.6652 0.4666 0.6115 0.146 Uiso 1 1 calc GR . . . .
H32C H 0.6300 0.5171 0.5510 0.146 Uiso 1 1 calc GR . . . .
C33 C 0.4571(2) 0.9599(2) 0.7171(2) 0.0262(10) Uani 1 1 d . . . . .
C34 C 0.4413(3) 0.9793(2) 0.6505(3) 0.0297(11) Uani 1 1 d . . . . .
C35 C 0.4123(3) 1.0441(2) 0.6335(3) 0.0347(12) Uani 1 1 d . . . . .
H35 H 0.4018 1.0597 0.5889 0.042 Uiso 1 1 calc R . . . .
C36 C 0.3989(3) 1.0854(2) 0.6822(3) 0.0369(12) Uani 1 1 d . . . . .
H36 H 0.3789 1.1294 0.6705 0.044 Uiso 1 1 calc R . . . .
C37 C 0.4139(3) 1.0640(2) 0.7475(3) 0.0349(12) Uani 1 1 d . . . . .
H37 H 0.4036 1.0933 0.7798 0.042 Uiso 1 1 calc R . . . .
C38 C 0.4440(3) 1.0000(2) 0.7667(3) 0.0302(11) Uani 1 1 d . . . . .
C39 C 0.4631(3) 0.9739(2) 0.8367(3) 0.0312(11) Uani 1 1 d . . . . .
C40 C 0.5299(3) 0.9947(2) 0.8823(3) 0.0363(12) Uani 1 1 d . . . . .
C41 C 0.5500(3) 0.9660(3) 0.9452(3) 0.0472(14) Uani 1 1 d . . . . .
H41 H 0.5952 0.9797 0.9768 0.057 Uiso 1 1 calc R . . . .
C42 C 0.5054(4) 0.9179(3) 0.9626(3) 0.0525(15) Uani 1 1 d . . . . .
H42 H 0.5201 0.8986 1.0059 0.063 Uiso 1 1 calc R . . . .
C43 C 0.4396(3) 0.8980(3) 0.9175(3) 0.0426(13) Uani 1 1 d . . . . .
H43 H 0.4093 0.8649 0.9302 0.051 Uiso 1 1 calc R . . . .
C44 C 0.4167(3) 0.9251(2) 0.8539(3) 0.0355(12) Uani 1 1 d . . . . .
C45 C 0.3424(3) 0.9044(3) 0.8061(3) 0.0439(13) Uani 1 1 d . . . . .
H45 H 0.3428 0.9191 0.7605 0.053 Uiso 1 1 calc R . . . .
C46 C 0.3292(4) 0.8273(3) 0.8037(4) 0.070(2) Uani 1 1 d . . . . .
H46A H 0.3730 0.8043 0.7968 0.106 Uiso 1 1 calc GR . . . .
H46B H 0.2847 0.8165 0.7670 0.106 Uiso 1 1 calc GR . . . .
H46C H 0.3215 0.8123 0.8459 0.106 Uiso 1 1 calc GR . . . .
C47 C 0.2783(3) 0.9417(3) 0.8231(4) 0.0640(18) Uani 1 1 d . . . . .
H47A H 0.2753 0.9271 0.8670 0.096 Uiso 1 1 calc GR . . . .
H47B H 0.2310 0.9315 0.7895 0.096 Uiso 1 1 calc GR . . . .
H47C H 0.2876 0.9905 0.8239 0.096 Uiso 1 1 calc GR . . . .
C48 C 0.5822(3) 1.0449(3) 0.8628(3) 0.0427(13) Uani 1 1 d . . . . .
H48 H 0.5516 1.0718 0.8241 0.051 Uiso 1 1 calc R . . . .
C49 C 0.6196(4) 1.0947(3) 0.9178(3) 0.0639(18) Uani 1 1 d . . . . .
H49A H 0.5811 1.1188 0.9324 0.096 Uiso 1 1 calc GR . . . .
H49B H 0.6494 1.1273 0.9008 0.096 Uiso 1 1 calc GR . . . .
H49C H 0.6524 1.0700 0.9555 0.096 Uiso 1 1 calc GR . . . .
C50 C 0.6418(3) 1.0069(3) 0.8396(4) 0.0614(18) Uani 1 1 d . . . . .
H50A H 0.6729 0.9802 0.8765 0.092 Uiso 1 1 calc GR . . . .
H50B H 0.6733 1.0395 0.8246 0.092 Uiso 1 1 calc GR . . . .
H50C H 0.6173 0.9768 0.8027 0.092 Uiso 1 1 calc GR . . . .
C51 C 0.4566(3) 0.9297(2) 0.6015(2) 0.0300(11) Uani 1 1 d . . . . .
C52 C 0.4001(3) 0.8844(2) 0.5693(3) 0.0350(12) Uani 1 1 d . . . . .
C53 C 0.4168(3) 0.8356(2) 0.5270(3) 0.0402(13) Uani 1 1 d . . . . .
H53 H 0.3793 0.8044 0.5045 0.048 Uiso 1 1 calc R . . . .
C54 C 0.4879(3) 0.8326(3) 0.5177(3) 0.0442(14) Uani 1 1 d . . . . .
H54 H 0.4986 0.7999 0.4884 0.053 Uiso 1 1 calc R . . . .
C55 C 0.5429(3) 0.8771(3) 0.5512(3) 0.0446(13) Uani 1 1 d . . . . .
H55 H 0.5915 0.8743 0.5451 0.054 Uiso 1 1 calc R . . . .
C56 C 0.5287(3) 0.9261(3) 0.5938(3) 0.0368(12) Uani 1 1 d . . . . .
C57 C 0.5921(3) 0.9715(3) 0.6317(3) 0.0483(15) Uani 1 1 d . . . . .
H57 H 0.5720 1.0020 0.6607 0.058 Uiso 1 1 calc R . . . .
C58 C 0.6557(3) 0.9302(4) 0.6770(3) 0.0604(18) Uani 1 1 d . . . . .
H58A H 0.6362 0.9029 0.7074 0.091 Uiso 1 1 calc GR . . . .
H58B H 0.6947 0.9608 0.7028 0.091 Uiso 1 1 calc GR . . . .
H58C H 0.6772 0.9003 0.6498 0.091 Uiso 1 1 calc GR . . . .
C59 C 0.6214(4) 1.0160(3) 0.5852(4) 0.0667(19) Uani 1 1 d . . . . .
H59A H 0.6449 0.9875 0.5585 0.100 Uiso 1 1 calc GR . . . .
H59B H 0.6585 1.0478 0.6115 0.100 Uiso 1 1 calc GR . . . .
H59C H 0.5797 1.0411 0.5557 0.100 Uiso 1 1 calc GR . . . .
C60 C 0.3225(3) 0.8869(3) 0.5800(3) 0.0448(14) Uani 1 1 d . . . . .
H60 H 0.3281 0.9124 0.6224 0.054 Uiso 0.56(3) 1 calc R . P A 1
H60A H 0.3163 0.9331 0.5972 0.054 Uiso 0.44(3) 1 calc R . P A 2
C61 C 0.2710(8) 0.9242(10) 0.5290(8) 0.062(5) Uani 0.56(3) 1 d . . P A 1
H61A H 0.2846 0.9723 0.5334 0.094 Uiso 0.56(3) 1 calc GR . P A 1
H61B H 0.2203 0.9185 0.5333 0.094 Uiso 0.56(3) 1 calc GR . P A 1
H61C H 0.2728 0.9077 0.4854 0.094 Uiso 0.56(3) 1 calc GR . P A 1
C62 C 0.2970(9) 0.8157(7) 0.5915(13) 0.062(5) Uani 0.56(3) 1 d . . P A 1
H62A H 0.2890 0.7891 0.5506 0.094 Uiso 0.56(3) 1 calc GR . P A 1
H62B H 0.2500 0.8184 0.6038 0.094 Uiso 0.56(3) 1 calc GR . P A 1
H62C H 0.3356 0.7940 0.6275 0.094 Uiso 0.56(3) 1 calc GR . P A 1
C61A C 0.2560(9) 0.8777(17) 0.5074(12) 0.084(9) Uani 0.44(3) 1 d . . P A 2
H61D H 0.2629 0.9119 0.4758 0.127 Uiso 0.44(3) 1 calc GR . P A 2
H61E H 0.2065 0.8833 0.5145 0.127 Uiso 0.44(3) 1 calc GR . P A 2
H61F H 0.2597 0.8325 0.4894 0.127 Uiso 0.44(3) 1 calc GR . P A 2
C62A C 0.3055(10) 0.8382(13) 0.6261(11) 0.056(5) Uani 0.44(3) 1 d . . P A 2
H62D H 0.3140 0.7923 0.6123 0.084 Uiso 0.44(3) 1 calc GR . P A 2
H62E H 0.2530 0.8431 0.6257 0.084 Uiso 0.44(3) 1 calc GR . P A 2
H62F H 0.3381 0.8466 0.6711 0.084 Uiso 0.44(3) 1 calc GR . P A 2
S1 S 0.65093(10) 0.76011(9) 0.44012(10) 0.0385(4) Uani 0.732(2) 1 d . U P B 1
S1A S 0.6664(3) 0.7517(2) 0.4867(3) 0.0385(4) Uani 0.268(2) 1 d . U P B 2
F1 F 0.7427(4) 0.7220(4) 0.5530(3) 0.0969(19) Uani 0.732(2) 1 d . U P B 1
F2 F 0.7339(5) 0.6527(4) 0.4705(4) 0.090(2) Uani 0.732(2) 1 d . U P B 1
F3 F 0.7993(4) 0.7438(3) 0.4783(4) 0.0715(15) Uani 0.732(2) 1 d . U P B 1
F1A F 0.7099(7) 0.7403(6) 0.3789(6) 0.051(2) Uani 0.268(2) 1 d . U P B 2
F2A F 0.7536(15) 0.6654(11) 0.4514(13) 0.090(2) Uani 0.268(2) 1 d . U P B 2
F3A F 0.7926(11) 0.7706(9) 0.4630(11) 0.0715(15) Uani 0.268(2) 1 d . U P B 2
O1 O 0.5966(2) 0.7192(2) 0.4557(2) 0.0684(13) Uani 1 1 d . . . . .
O3 O 0.6587(3) 0.8272(2) 0.4678(2) 0.0708(14) Uani 1 1 d . . . . .
O2 O 0.6556(4) 0.7544(3) 0.3728(3) 0.0507(13) Uani 0.732(2) 1 d . . P B 1
O3A O 0.7028(10) 0.7451(8) 0.5554(7) 0.0507(13) Uani 0.268(2) 1 d . . P B 2
C81 C 0.7356(5) 0.7204(5) 0.4883(5) 0.0594(14) Uani 0.732(2) 1 d . U P B 1
C81A C 0.7299(14) 0.7335(13) 0.4415(14) 0.0594(14) Uani 0.268(2) 1 d . U P B 2
C75 C 0.1312(4) 0.7455(3) 0.6511(4) 0.0623(17) Uani 1 1 d . . . . .
H75 H 0.1843 0.7430 0.6623 0.075 Uiso 1 1 calc R . . . .
C76 C 0.0903(5) 0.7555(4) 0.5873(4) 0.080(2) Uani 1 1 d . . . . .
H76 H 0.1154 0.7596 0.5539 0.096 Uiso 1 1 calc R . . . .
C77 C 0.0147(5) 0.7599(4) 0.5696(5) 0.088(3) Uani 1 1 d . . . . .
H77 H -0.0130 0.7669 0.5245 0.106 Uiso 1 1 calc R . . . .
C78 C -0.0214(4) 0.7541(3) 0.6182(5) 0.078(2) Uani 1 1 d . . . . .
H78 H -0.0744 0.7578 0.6069 0.094 Uiso 1 1 calc R . . . .
C79 C 0.0189(5) 0.7431(3) 0.6826(5) 0.072(2) Uani 1 1 d . . . . .
H79 H -0.0062 0.7382 0.7160 0.086 Uiso 1 1 calc R . . . .
C80 C 0.0952(5) 0.7390(3) 0.6993(4) 0.0626(18) Uani 1 1 d . . . . .
H80 H 0.1232 0.7316 0.7443 0.075 Uiso 1 1 calc R . . . .
C69 C 0.8306(4) 0.7806(4) 0.7302(4) 0.076(2) Uani 1 1 d . . . . .
H69 H 0.7970 0.8073 0.6972 0.091 Uiso 1 1 calc R . . . .
C70 C 0.8255(4) 0.7117(4) 0.7270(4) 0.075(2) Uani 1 1 d . . . . .
H70 H 0.7889 0.6901 0.6919 0.091 Uiso 1 1 calc R . . . .
C71 C 0.8737(5) 0.6746(4) 0.7749(4) 0.077(2) Uani 1 1 d . . . . .
H71 H 0.8702 0.6267 0.7732 0.092 Uiso 1 1 calc R . . . .
C72 C 0.9264(4) 0.7042(4) 0.8246(4) 0.073(2) Uani 1 1 d . . . . .
H72 H 0.9597 0.6771 0.8575 0.088 Uiso 1 1 calc R . . . .
C73 C 0.9319(4) 0.7727(4) 0.8279(3) 0.0658(19) Uani 1 1 d . . . . .
H73 H 0.9693 0.7933 0.8631 0.079 Uiso 1 1 calc R . . . .
C74 C 0.8845(4) 0.8117(4) 0.7813(4) 0.073(2) Uani 1 1 d . . . . .
H74 H 0.8882 0.8596 0.7836 0.088 Uiso 1 1 calc R . . . .
C63 C 0.5914(5) 0.7522(6) 0.8874(4) 0.089(3) Uani 1 1 d . . . . .
H63 H 0.5437 0.7526 0.8956 0.107 Uiso 1 1 calc R . . . .
C64 C 0.6228(6) 0.6949(5) 0.8758(4) 0.093(3) Uani 1 1 d . . . . .
H64 H 0.5976 0.6533 0.8771 0.111 Uiso 1 1 calc R . . . .
C65 C 0.6909(6) 0.6940(4) 0.8620(5) 0.093(3) Uani 1 1 d . . . . .
H65 H 0.7120 0.6523 0.8538 0.112 Uiso 1 1 calc R . . . .
C66 C 0.7271(4) 0.7518(4) 0.8603(4) 0.075(2) Uani 1 1 d . . . . .
H66 H 0.7734 0.7509 0.8495 0.090 Uiso 1 1 calc R . . . .
C67 C 0.6995(4) 0.8118(4) 0.8736(4) 0.071(2) Uani 1 1 d . . . . .
H67 H 0.7266 0.8525 0.8735 0.086 Uiso 1 1 calc R . . . .
C68 C 0.6321(5) 0.8127(5) 0.8870(4) 0.088(3) Uani 1 1 d . . . . .
H68 H 0.6121 0.8546 0.8962 0.105 Uiso 1 1 calc R . . . .

loop_
_atom_site_aniso_label
_atom_site_aniso_U_11
_atom_site_aniso_U_22
_atom_site_aniso_U_33
_atom_site_aniso_U_23
_atom_site_aniso_U_13
_atom_site_aniso_U_12
Pt1 0.04372(12) 0.01678(9) 0.03116(11) 0.00021(8) 0.00310(8) 0.00073(8)
Ag1 0.0805(3) 0.0384(2) 0.0313(2) 0.00055(18) 0.0143(2) 0.0046(2)
N1 0.032(2) 0.0154(19) 0.035(3) -0.0020(15) 0.0066(18) -0.0004(15)
N2 0.032(2) 0.020(2) 0.032(2) 0.0008(15) 0.0122(18) 0.0019(15)
C1 0.035(3) 0.028(3) 0.030(3) -0.001(2) 0.002(2) 0.0039(19)
C2 0.040(3) 0.021(2) 0.025(3) -0.0022(18) 0.008(2) -0.0008(19)
C3 0.020(2) 0.017(2) 0.039(3) -0.0045(19) 0.007(2) 0.0014(16)
C4 0.027(2) 0.023(2) 0.035(3) -0.0029(19) 0.011(2) 0.0006(18)
C5 0.028(3) 0.027(2) 0.039(3) -0.011(2) 0.009(2) -0.0019(19)
C6 0.032(3) 0.019(2) 0.049(3) -0.005(2) 0.006(2) -0.0025(19)
C7 0.029(3) 0.022(2) 0.042(3) 0.000(2) 0.009(2) -0.0015(18)
C8 0.025(2) 0.021(2) 0.036(3) -0.0032(19) 0.009(2) 0.0015(17)
C9 0.038(3) 0.020(2) 0.035(3) 0.0011(19) 0.016(2) -0.0042(19)
C10 0.043(3) 0.025(2) 0.041(3) 0.003(2) 0.017(2) 0.000(2)
C11 0.060(4) 0.035(3) 0.040(3) -0.002(2) 0.026(3) -0.001(2)
C12 0.063(4) 0.043(3) 0.034(3) -0.006(2) 0.017(3) -0.013(3)
C13 0.044(3) 0.045(3) 0.038(3) 0.000(2) 0.005(3) -0.009(2)
C14 0.041(3) 0.025(2) 0.037(3) 0.005(2) 0.009(2) -0.004(2)
C15 0.033(3) 0.037(3) 0.049(4) -0.001(2) 0.006(2) 0.003(2)
C16 0.059(4) 0.052(4) 0.069(5) 0.002(3) 0.000(3) 0.017(3)
C17 0.036(3) 0.065(4) 0.070(5) 0.010(3) 0.019(3) 0.010(3)
C18 0.043(3) 0.044(3) 0.045(4) -0.001(2) 0.017(3) 0.014(2)
C19 0.038(3) 0.099(6) 0.067(5) 0.001(4) 0.019(3) -0.002(3)
C20 0.076(5) 0.060(4) 0.083(6) 0.000(4) 0.011(4) 0.036(4)
C21 0.037(3) 0.024(2) 0.032(3) -0.0090(19) 0.011(2) -0.0073(19)
C22 0.046(3) 0.042(3) 0.036(3) -0.016(2) 0.016(3) -0.018(2)
C23 0.081(5) 0.045(3) 0.049(4) -0.019(3) 0.040(4) -0.032(3)
C24 0.110(6) 0.035(3) 0.030(3) -0.005(2) 0.025(4) -0.019(3)
C25 0.079(4) 0.030(3) 0.039(3) -0.001(2) 0.016(3) -0.001(3)
C26 0.050(3) 0.024(2) 0.030(3) -0.003(2) 0.007(2) -0.001(2)
C27 0.043(3) 0.035(3) 0.046(4) 0.002(2) 0.007(3) 0.007(2)
C28 0.061(5) 0.123(7) 0.061(5) -0.005(5) 0.003(4) -0.031(5)
C29 0.091(6) 0.055(4) 0.143(9) 0.007(5) 0.069(6) 0.020(4)
C30 0.035(3) 0.057(4) 0.059(4) -0.022(3) 0.023(3) -0.014(3)
C31 0.039(4) 0.088(5) 0.106(7) -0.046(5) 0.020(4) -0.017(3)
C32 0.070(5) 0.105(7) 0.111(7) -0.058(6) 0.017(5) 0.020(5)
C33 0.027(2) 0.014(2) 0.041(3) 0.0028(19) 0.014(2) 0.0019(17)
C34 0.024(2) 0.027(2) 0.041(3) 0.004(2) 0.014(2) 0.0036(18)
C35 0.038(3) 0.029(2) 0.039(3) 0.008(2) 0.014(2) 0.005(2)
C36 0.038(3) 0.022(2) 0.050(4) 0.003(2) 0.013(3) 0.008(2)
C37 0.039(3) 0.020(2) 0.047(3) -0.003(2) 0.013(2) 0.0045(19)
C38 0.028(3) 0.020(2) 0.045(3) -0.003(2) 0.016(2) -0.0015(18)
C39 0.036(3) 0.019(2) 0.041(3) -0.001(2) 0.013(2) 0.0040(19)
C40 0.042(3) 0.027(2) 0.043(3) 0.001(2) 0.016(3) 0.003(2)
C41 0.047(3) 0.051(3) 0.040(4) 0.002(3) 0.008(3) 0.000(3)
C42 0.066(4) 0.048(3) 0.047(4) 0.012(3) 0.021(3) 0.009(3)
C43 0.057(4) 0.032(3) 0.047(4) 0.006(2) 0.028(3) 0.003(2)
C44 0.045(3) 0.023(2) 0.046(3) -0.004(2) 0.025(3) 0.005(2)
C45 0.045(3) 0.037(3) 0.053(4) -0.006(3) 0.020(3) -0.010(2)
C46 0.082(5) 0.046(4) 0.088(6) -0.014(4) 0.033(4) -0.028(3)
C47 0.048(4) 0.072(4) 0.077(5) 0.000(4) 0.028(4) 0.000(3)
C48 0.041(3) 0.037(3) 0.047(4) 0.005(2) 0.007(3) -0.003(2)
C49 0.072(5) 0.043(3) 0.073(5) 0.000(3) 0.014(4) -0.013(3)
C50 0.049(4) 0.063(4) 0.077(5) -0.001(4) 0.026(3) -0.012(3)
C51 0.035(3) 0.025(2) 0.032(3) 0.0109(19) 0.013(2) 0.0096(19)
C52 0.041(3) 0.027(2) 0.038(3) 0.008(2) 0.014(2) 0.006(2)
C53 0.058(4) 0.028(3) 0.032(3) 0.007(2) 0.008(3) 0.005(2)
C54 0.062(4) 0.038(3) 0.036(3) 0.005(2) 0.020(3) 0.019(3)
C55 0.050(3) 0.049(3) 0.037(3) 0.005(3) 0.015(3) 0.012(3)
C56 0.037(3) 0.040(3) 0.036(3) 0.006(2) 0.014(2) 0.009(2)
C57 0.037(3) 0.058(4) 0.053(4) -0.004(3) 0.017(3) 0.000(3)
C58 0.038(3) 0.084(5) 0.060(4) 0.016(4) 0.014(3) -0.005(3)
C59 0.060(4) 0.064(4) 0.075(5) 0.016(4) 0.017(4) -0.007(3)
C60 0.044(3) 0.037(3) 0.056(4) -0.007(3) 0.019(3) -0.005(2)
C61 0.038(7) 0.076(11) 0.069(10) 0.004(8) 0.008(6) 0.008(7)
C62 0.052(8) 0.049(8) 0.098(16) 0.003(8) 0.041(10) -0.007(6)
C61A 0.042(10) 0.10(2) 0.089(16) 0.031(14) -0.013(9) -0.008(10)
C62A 0.049(9) 0.073(14) 0.048(11) -0.002(9) 0.018(8) -0.009(8)
S1 0.0378(9) 0.0358(8) 0.0412(10) 0.0051(8) 0.0102(8) 0.0054(7)
S1A 0.0378(9) 0.0358(8) 0.0412(10) 0.0051(8) 0.0102(8) 0.0054(7)
F1 0.121(5) 0.100(4) 0.055(3) 0.005(2) 0.003(2) 0.045(4)
F2 0.104(5) 0.060(3) 0.094(5) 0.000(2) 0.008(3) 0.034(2)
F3 0.046(2) 0.075(4) 0.082(4) -0.005(3) 0.000(2) 0.020(2)
F1A 0.035(5) 0.062(6) 0.056(3) -0.001(3) 0.010(3) 0.012(4)
F2A 0.104(5) 0.060(3) 0.094(5) 0.000(2) 0.008(3) 0.034(2)
F3A 0.046(2) 0.075(4) 0.082(4) -0.005(3) 0.000(2) 0.020(2)
O1 0.059(3) 0.077(3) 0.077(3) 0.009(3) 0.031(2) -0.014(2)
O3 0.107(4) 0.038(2) 0.074(3) -0.002(2) 0.037(3) 0.023(2)
O2 0.074(4) 0.046(3) 0.031(3) 0.004(2) 0.013(2) 0.003(3)
O3A 0.074(4) 0.046(3) 0.031(3) 0.004(2) 0.013(2) 0.003(3)
C81 0.052(2) 0.062(3) 0.056(3) -0.001(2) 0.004(2) 0.022(2)
C81A 0.052(2) 0.062(3) 0.056(3) -0.001(2) 0.004(2) 0.022(2)
C75 0.057(4) 0.050(4) 0.083(5) 0.002(4) 0.026(4) 0.007(3)
C76 0.090(6) 0.092(6) 0.072(5) 0.005(4) 0.045(5) -0.019(5)
C77 0.099(7) 0.071(5) 0.076(6) 0.009(4) -0.006(5) -0.018(5)
C78 0.055(4) 0.048(4) 0.133(8) -0.007(5) 0.029(5) -0.007(3)
C79 0.100(6) 0.035(3) 0.111(7) -0.012(4) 0.079(6) -0.016(4)
C80 0.105(6) 0.026(3) 0.058(4) 0.000(3) 0.025(4) -0.005(3)
C69 0.056(4) 0.089(6) 0.076(6) 0.026(4) 0.009(4) 0.005(4)
C70 0.064(5) 0.094(6) 0.064(5) -0.012(4) 0.010(4) -0.029(4)
C71 0.105(6) 0.059(4) 0.072(6) -0.004(4) 0.034(5) -0.006(4)
C72 0.078(5) 0.087(6) 0.059(5) 0.013(4) 0.026(4) 0.023(4)
C73 0.052(4) 0.104(6) 0.045(4) -0.015(4) 0.020(3) -0.017(4)
C74 0.082(5) 0.056(4) 0.097(7) -0.003(4) 0.049(5) -0.008(4)
C63 0.079(5) 0.142(9) 0.056(5) 0.033(6) 0.034(4) 0.024(6)
C64 0.114(8) 0.110(7) 0.051(5) -0.009(5) 0.019(5) -0.069(6)
C65 0.137(8) 0.062(5) 0.098(7) -0.021(4) 0.061(6) -0.017(5)
C66 0.065(4) 0.084(6) 0.081(5) -0.005(4) 0.031(4) -0.011(4)
C67 0.071(5) 0.061(4) 0.081(6) -0.001(4) 0.021(4) -0.018(4)
C68 0.106(7) 0.082(6) 0.079(6) 0.020(5) 0.034(5) 0.035(5)

_geom_special_details            
;
 All esds (except the esd in the dihedral angle between two l.s. planes)
 are estimated using the full covariance matrix.  The cell esds are taken
 into account individually in the estimation of esds in distances, angles
 and torsion angles; correlations between esds in cell parameters are only
 used when they are defined by crystal symmetry.  An approximate (isotropic)
 treatment of cell esds is used for estimating esds involving l.s. planes.
;
loop_
_geom_bond_atom_site_label_1
_geom_bond_atom_site_label_2
_geom_bond_distance
_geom_bond_site_symmetry_2
_geom_bond_publ_flag
Pt1 Ag1 2.6463(5) . ?
Pt1 C1 1.923(5) . ?
Pt1 C2 1.909(4) . ?
Ag1 C24 2.587(5) . ?
Ag1 C53 2.633(5) . ?
N1 C1 1.150(6) . ?
N1 C3 1.400(5) . ?
N2 C2 1.160(6) . ?
N2 C33 1.399(5) . ?
C3 C4 1.389(7) . ?
C3 C8 1.396(7) . ?
C4 C5 1.389(6) . ?
C4 C21 1.500(7) . ?
C5 H5 0.9500 . ?
C5 C6 1.392(7) . ?
C6 H6 0.9500 . ?
C6 C7 1.383(7) . ?
C7 H7 0.9500 . ?
C7 C8 1.394(6) . ?
C8 C9 1.490(7) . ?
C9 C10 1.411(7) . ?
C9 C14 1.410(7) . ?
C10 C11 1.396(7) . ?
C10 C18 1.524(7) . ?
C11 H11 0.9500 . ?
C11 C12 1.370(8) . ?
C12 H12 0.9500 . ?
C12 C13 1.377(8) . ?
C13 H13 0.9500 . ?
C13 C14 1.397(7) . ?
C14 C15 1.521(7) . ?
C15 H15 1.0000 . ?
C15 C16 1.516(8) . ?
C15 C17 1.523(8) . ?
C16 H16A 0.9800 . ?
C16 H16B 0.9800 . ?
C16 H16C 0.9800 . ?
C17 H17A 0.9800 . ?
C17 H17B 0.9800 . ?
C17 H17C 0.9800 . ?
C18 H18 1.0000 . ?
C18 C19 1.525(8) . ?
C18 C20 1.525(8) . ?
C19 H19A 0.9800 . ?
C19 H19B 0.9800 . ?
C19 H19C 0.9800 . ?
C20 H20A 0.9800 . ?
C20 H20B 0.9800 . ?
C20 H20C 0.9800 . ?
C21 C22 1.399(7) . ?
C21 C26 1.403(7) . ?
C22 C23 1.408(8) . ?
C22 C30 1.509(8) . ?
C23 H23 0.9500 . ?
C23 C24 1.388(9) . ?
C24 H24 0.9500 . ?
C24 C25 1.384(9) . ?
C25 H25 0.9500 . ?
C25 C26 1.387(7) . ?
C26 C27 1.522(8) . ?
C27 H27 1.0000 . ?
C27 C28 1.513(8) . ?
C27 C29 1.518(8) . ?
C28 H28A 0.9800 . ?
C28 H28B 0.9800 . ?
C28 H28C 0.9800 . ?
C29 H29A 0.9800 . ?
C29 H29B 0.9800 . ?
C29 H29C 0.9800 . ?
C30 H30 1.0000 . ?
C30 C31 1.518(8) . ?
C30 C32 1.496(8) . ?
C31 H31A 0.9800 . ?
C31 H31B 0.9800 . ?
C31 H31C 0.9800 . ?
C32 H32A 0.9800 . ?
C32 H32B 0.9800 . ?
C32 H32C 0.9800 . ?
C33 C34 1.394(7) . ?
C33 C38 1.383(6) . ?
C34 C35 1.396(6) . ?
C34 C51 1.505(7) . ?
C35 H35 0.9500 . ?
C35 C36 1.383(7) . ?
C36 H36 0.9500 . ?
C36 C37 1.382(7) . ?
C37 H37 0.9500 . ?
C37 C38 1.396(6) . ?
C38 C39 1.500(7) . ?
C39 C40 1.398(7) . ?
C39 C44 1.408(7) . ?
C40 C41 1.386(8) . ?
C40 C48 1.524(7) . ?
C41 H41 0.9500 . ?
C41 C42 1.377(8) . ?
C42 H42 0.9500 . ?
C42 C43 1.374(8) . ?
C43 H43 0.9500 . ?
C43 C44 1.386(8) . ?
C44 C45 1.515(7) . ?
C45 H45 1.0000 . ?
C45 C46 1.543(7) . ?
C45 C47 1.528(8) . ?
C46 H46A 0.9800 . ?
C46 H46B 0.9800 . ?
C46 H46C 0.9800 . ?
C47 H47A 0.9800 . ?
C47 H47B 0.9800 . ?
C47 H47C 0.9800 . ?
C48 H48 1.0000 . ?
C48 C49 1.525(8) . ?
C48 C50 1.528(8) . ?
C49 H49A 0.9800 . ?
C49 H49B 0.9800 . ?
C49 H49C 0.9800 . ?
C50 H50A 0.9800 . ?
C50 H50B 0.9800 . ?
C50 H50C 0.9800 . ?
C51 C52 1.401(7) . ?
C51 C56 1.396(7) . ?
C52 C53 1.404(7) . ?
C52 C60 1.523(7) . ?
C53 H53 0.9500 . ?
C53 C54 1.393(8) . ?
C54 H54 0.9500 . ?
C54 C55 1.381(8) . ?
C55 H55 0.9500 . ?
C55 C56 1.392(7) . ?
C56 C57 1.517(8) . ?
C57 H57 1.0000 . ?
C57 C58 1.527(8) . ?
C57 C59 1.524(8) . ?
C58 H58A 0.9800 . ?
C58 H58B 0.9800 . ?
C58 H58C 0.9800 . ?
C59 H59A 0.9800 . ?
C59 H59B 0.9800 . ?
C59 H59C 0.9800 . ?
C60 H60 1.0000 . ?
C60 H60A 1.0000 . ?
C60 C61 1.422(13) . ?
C60 C62 1.527(14) . ?
C60 C61A 1.68(2) . ?
C60 C62A 1.460(19) . ?
C61 H61A 0.9800 . ?
C61 H61B 0.9800 . ?
C61 H61C 0.9800 . ?
C62 H62A 0.9800 . ?
C62 H62B 0.9800 . ?
C62 H62C 0.9800 . ?
C61A H61D 0.9800 . ?
C61A H61E 0.9800 . ?
C61A H61F 0.9800 . ?
C62A H62D 0.9800 . ?
C62A H62E 0.9800 . ?
C62A H62F 0.9800 . ?
S1 O1 1.404(5) . ?
S1 O3 1.438(4) . ?
S1 O2 1.443(6) . ?
S1 C81 1.793(9) . ?
S1A O1 1.430(7) . ?
S1A O3 1.541(6) . ?
S1A O3A 1.412(16) . ?
S1A C81A 1.75(3) . ?
F1 C81 1.324(11) . ?
F2 C81 1.388(12) . ?
F3 C81 1.345(12) . ?
F1A C81A 1.26(3) . ?
F2A C81A 1.41(3) . ?
F3A C81A 1.34(3) . ?
C75 H75 0.9500 . ?
C75 C76 1.351(10) . ?
C75 C80 1.369(10) . ?
C76 H76 0.9500 . ?
C76 C77 1.352(12) . ?
C77 H77 0.9500 . ?
C77 C78 1.374(12) . ?
C78 H78 0.9500 . ?
C78 C79 1.363(12) . ?
C79 H79 0.9500 . ?
C79 C80 1.363(11) . ?
C80 H80 0.9500 . ?
C69 H69 0.9500 . ?
C69 C70 1.366(11) . ?
C69 C74 1.386(10) . ?
C70 H70 0.9500 . ?
C70 C71 1.354(10) . ?
C71 H71 0.9500 . ?
C71 C72 1.345(11) . ?
C72 H72 0.9500 . ?
C72 C73 1.359(11) . ?
C73 H73 0.9500 . ?
C73 C74 1.355(10) . ?
C74 H74 0.9500 . ?
C63 H63 0.9500 . ?
C63 C64 1.329(12) . ?
C63 C68 1.418(12) . ?
C64 H64 0.9500 . ?
C64 C65 1.377(12) . ?
C65 H65 0.9500 . ?
C65 C66 1.333(10) . ?
C66 H66 0.9500 . ?
C66 C67 1.352(10) . ?
C67 H67 0.9500 . ?
C67 C68 1.360(11) . ?
C68 H68 0.9500 . ?

loop_
_geom_angle_atom_site_label_1
_geom_angle_atom_site_label_2
_geom_angle_atom_site_label_3
_geom_angle
_geom_angle_site_symmetry_1
_geom_angle_site_symmetry_3
_geom_angle_publ_flag
C1 Pt1 Ag1 86.72(15) . . ?
C2 Pt1 Ag1 84.90(14) . . ?
C2 Pt1 C1 164.39(19) . . ?
C24 Ag1 Pt1 138.31(14) . . ?
C24 Ag1 C53 88.31(19) . . ?
C53 Ag1 Pt1 131.56(12) . . ?
C1 N1 C3 169.2(5) . . ?
C2 N2 C33 170.5(5) . . ?
N1 C1 Pt1 172.9(5) . . ?
N2 C2 Pt1 171.2(4) . . ?
C4 C3 N1 116.7(4) . . ?
C4 C3 C8 124.8(4) . . ?
C8 C3 N1 118.5(4) . . ?
C3 C4 C21 118.3(4) . . ?
C5 C4 C3 117.0(4) . . ?
C5 C4 C21 124.5(4) . . ?
C4 C5 H5 119.9 . . ?
C4 C5 C6 120.2(5) . . ?
C6 C5 H5 119.9 . . ?
C5 C6 H6 119.5 . . ?
C7 C6 C5 121.0(4) . . ?
C7 C6 H6 119.5 . . ?
C6 C7 H7 119.5 . . ?
C6 C7 C8 121.0(5) . . ?
C8 C7 H7 119.5 . . ?
C3 C8 C9 119.0(4) . . ?
C7 C8 C3 116.0(4) . . ?
C7 C8 C9 125.0(4) . . ?
C10 C9 C8 119.3(4) . . ?
C14 C9 C8 120.1(4) . . ?
C14 C9 C10 120.5(5) . . ?
C9 C10 C18 121.8(5) . . ?
C11 C10 C9 118.3(5) . . ?
C11 C10 C18 119.7(5) . . ?
C10 C11 H11 119.4 . . ?
C12 C11 C10 121.1(5) . . ?
C12 C11 H11 119.4 . . ?
C11 C12 H12 119.7 . . ?
C11 C12 C13 120.6(5) . . ?
C13 C12 H12 119.7 . . ?
C12 C13 H13 119.6 . . ?
C12 C13 C14 120.8(5) . . ?
C14 C13 H13 119.6 . . ?
C9 C14 C15 120.9(5) . . ?
C13 C14 C9 118.5(5) . . ?
C13 C14 C15 120.6(5) . . ?
C14 C15 H15 107.7 . . ?
C14 C15 C17 108.9(4) . . ?
C16 C15 C14 114.3(5) . . ?
C16 C15 H15 107.7 . . ?
C16 C15 C17 110.3(5) . . ?
C17 C15 H15 107.7 . . ?
C15 C16 H16A 109.5 . . ?
C15 C16 H16B 109.5 . . ?
C15 C16 H16C 109.5 . . ?
H16A C16 H16B 109.5 . . ?
H16A C16 H16C 109.5 . . ?
H16B C16 H16C 109.5 . . ?
C15 C17 H17A 109.5 . . ?
C15 C17 H17B 109.5 . . ?
C15 C17 H17C 109.5 . . ?
H17A C17 H17B 109.5 . . ?
H17A C17 H17C 109.5 . . ?
H17B C17 H17C 109.5 . . ?
C10 C18 H18 107.2 . . ?
C10 C18 C19 109.6(5) . . ?
C10 C18 C20 113.8(5) . . ?
C19 C18 H18 107.2 . . ?
C20 C18 H18 107.2 . . ?
C20 C18 C19 111.5(5) . . ?
C18 C19 H19A 109.5 . . ?
C18 C19 H19B 109.5 . . ?
C18 C19 H19C 109.5 . . ?
H19A C19 H19B 109.5 . . ?
H19A C19 H19C 109.5 . . ?
H19B C19 H19C 109.5 . . ?
C18 C20 H20A 109.5 . . ?
C18 C20 H20B 109.5 . . ?
C18 C20 H20C 109.5 . . ?
H20A C20 H20B 109.5 . . ?
H20A C20 H20C 109.5 . . ?
H20B C20 H20C 109.5 . . ?
C22 C21 C4 120.1(5) . . ?
C22 C21 C26 121.0(5) . . ?
C26 C21 C4 118.5(4) . . ?
C21 C22 C23 118.4(5) . . ?
C21 C22 C30 122.1(5) . . ?
C23 C22 C30 119.5(5) . . ?
C22 C23 H23 119.8 . . ?
C24 C23 C22 120.4(6) . . ?
C24 C23 H23 119.8 . . ?
Ag1 C24 H24 92.0 . . ?
C23 C24 Ag1 90.5(4) . . ?
C23 C24 H24 119.8 . . ?
C25 C24 Ag1 87.4(4) . . ?
C25 C24 C23 120.4(5) . . ?
C25 C24 H24 119.8 . . ?
C24 C25 H25 119.7 . . ?
C24 C25 C26 120.6(6) . . ?
C26 C25 H25 119.7 . . ?
C21 C26 C27 121.0(4) . . ?
C25 C26 C21 119.1(5) . . ?
C25 C26 C27 119.9(5) . . ?
C26 C27 H27 107.4 . . ?
C28 C27 C26 110.6(5) . . ?
C28 C27 H27 107.4 . . ?
C28 C27 C29 111.5(6) . . ?
C29 C27 C26 112.1(5) . . ?
C29 C27 H27 107.4 . . ?
C27 C28 H28A 109.5 . . ?
C27 C28 H28B 109.5 . . ?
C27 C28 H28C 109.5 . . ?
H28A C28 H28B 109.5 . . ?
H28A C28 H28C 109.5 . . ?
H28B C28 H28C 109.5 . . ?
C27 C29 H29A 109.5 . . ?
C27 C29 H29B 109.5 . . ?
C27 C29 H29C 109.5 . . ?
H29A C29 H29B 109.5 . . ?
H29A C29 H29C 109.5 . . ?
H29B C29 H29C 109.5 . . ?
C22 C30 H30 107.0 . . ?
C22 C30 C31 113.4(5) . . ?
C31 C30 H30 107.0 . . ?
C32 C30 C22 111.5(5) . . ?
C32 C30 H30 107.0 . . ?
C32 C30 C31 110.5(5) . . ?
C30 C31 H31A 109.5 . . ?
C30 C31 H31B 109.5 . . ?
C30 C31 H31C 109.5 . . ?
H31A C31 H31B 109.5 . . ?
H31A C31 H31C 109.5 . . ?
H31B C31 H31C 109.5 . . ?
C30 C32 H32A 109.5 . . ?
C30 C32 H32B 109.5 . . ?
C30 C32 H32C 109.5 . . ?
H32A C32 H32B 109.5 . . ?
H32A C32 H32C 109.5 . . ?
H32B C32 H32C 109.5 . . ?
C34 C33 N2 117.0(4) . . ?
C38 C33 N2 118.7(4) . . ?
C38 C33 C34 124.2(4) . . ?
C33 C34 C35 117.6(4) . . ?
C33 C34 C51 118.4(4) . . ?
C35 C34 C51 124.0(5) . . ?
C34 C35 H35 120.3 . . ?
C36 C35 C34 119.4(5) . . ?
C36 C35 H35 120.3 . . ?
C35 C36 H36 119.3 . . ?
C37 C36 C35 121.4(4) . . ?
C37 C36 H36 119.3 . . ?
C36 C37 H37 119.5 . . ?
C36 C37 C38 120.9(5) . . ?
C38 C37 H37 119.5 . . ?
C33 C38 C37 116.5(5) . . ?
C33 C38 C39 119.6(4) . . ?
C37 C38 C39 123.9(4) . . ?
C40 C39 C38 118.9(4) . . ?
C40 C39 C44 121.2(5) . . ?
C44 C39 C38 119.7(4) . . ?
C39 C40 C48 121.4(5) . . ?
C41 C40 C39 118.4(5) . . ?
C41 C40 C48 120.1(5) . . ?
C40 C41 H41 119.5 . . ?
C42 C41 C40 121.1(6) . . ?
C42 C41 H41 119.5 . . ?
C41 C42 H42 120.0 . . ?
C43 C42 C41 120.1(6) . . ?
C43 C42 H42 120.0 . . ?
C42 C43 H43 119.3 . . ?
C42 C43 C44 121.3(5) . . ?
C44 C43 H43 119.3 . . ?
C39 C44 C45 121.7(5) . . ?
C43 C44 C39 117.9(5) . . ?
C43 C44 C45 120.4(5) . . ?
C44 C45 H45 107.5 . . ?
C44 C45 C46 113.3(5) . . ?
C44 C45 C47 109.9(5) . . ?
C46 C45 H45 107.5 . . ?
C47 C45 H45 107.5 . . ?
C47 C45 C46 110.9(5) . . ?
C45 C46 H46A 109.5 . . ?
C45 C46 H46B 109.5 . . ?
C45 C46 H46C 109.5 . . ?
H46A C46 H46B 109.5 . . ?
H46A C46 H46C 109.5 . . ?
H46B C46 H46C 109.5 . . ?
C45 C47 H47A 109.5 . . ?
C45 C47 H47B 109.5 . . ?
C45 C47 H47C 109.5 . . ?
H47A C47 H47B 109.5 . . ?
H47A C47 H47C 109.5 . . ?
H47B C47 H47C 109.5 . . ?
C40 C48 H48 107.6 . . ?
C40 C48 C49 114.0(5) . . ?
C40 C48 C50 109.9(4) . . ?
C49 C48 H48 107.6 . . ?
C49 C48 C50 110.0(5) . . ?
C50 C48 H48 107.6 . . ?
C48 C49 H49A 109.5 . . ?
C48 C49 H49B 109.5 . . ?
C48 C49 H49C 109.5 . . ?
H49A C49 H49B 109.5 . . ?
H49A C49 H49C 109.5 . . ?
H49B C49 H49C 109.5 . . ?
C48 C50 H50A 109.5 . . ?
C48 C50 H50B 109.5 . . ?
C48 C50 H50C 109.5 . . ?
H50A C50 H50B 109.5 . . ?
H50A C50 H50C 109.5 . . ?
H50B C50 H50C 109.5 . . ?
C52 C51 C34 118.9(4) . . ?
C56 C51 C34 119.1(4) . . ?
C56 C51 C52 121.7(5) . . ?
C51 C52 C53 118.2(5) . . ?
C51 C52 C60 121.5(5) . . ?
C53 C52 C60 120.3(5) . . ?
Ag1 C53 H53 90.8 . . ?
C52 C53 Ag1 99.9(3) . . ?
C52 C53 H53 119.7 . . ?
C54 C53 Ag1 79.3(3) . . ?
C54 C53 C52 120.5(5) . . ?
C54 C53 H53 119.7 . . ?
C53 C54 H54 120.1 . . ?
C55 C54 C53 119.8(5) . . ?
C55 C54 H54 120.1 . . ?
C54 C55 H55 119.3 . . ?
C54 C55 C56 121.4(5) . . ?
C56 C55 H55 119.3 . . ?
C51 C56 C57 122.6(5) . . ?
C55 C56 C51 118.3(5) . . ?
C55 C56 C57 119.1(5) . . ?
C56 C57 H57 107.7 . . ?
C56 C57 C58 111.0(5) . . ?
C56 C57 C59 111.9(5) . . ?
C58 C57 H57 107.7 . . ?
C59 C57 H57 107.7 . . ?
C59 C57 C58 110.5(5) . . ?
C57 C58 H58A 109.5 . . ?
C57 C58 H58B 109.5 . . ?
C57 C58 H58C 109.5 . . ?
H58A C58 H58B 109.5 . . ?
H58A C58 H58C 109.5 . . ?
H58B C58 H58C 109.5 . . ?
C57 C59 H59A 109.5 . . ?
C57 C59 H59B 109.5 . . ?
C57 C59 H59C 109.5 . . ?
H59A C59 H59B 109.5 . . ?
H59A C59 H59C 109.5 . . ?
H59B C59 H59C 109.5 . . ?
C52 C60 H60 106.4 . . ?
C52 C60 H60A 107.1 . . ?
C52 C60 C62 110.1(7) . . ?
C52 C60 C61A 110.4(9) . . ?
C61 C60 C52 111.8(7) . . ?
C61 C60 H60 106.4 . . ?
C61 C60 C62 115.1(9) . . ?
C62 C60 H60 106.4 . . ?
C61A C60 H60A 107.1 . . ?
C62A C60 C52 117.9(9) . . ?
C62A C60 H60A 107.1 . . ?
C62A C60 C61A 106.6(10) . . ?
C60 C61 H61A 109.5 . . ?
C60 C61 H61B 109.5 . . ?
C60 C61 H61C 109.5 . . ?
H61A C61 H61B 109.5 . . ?
H61A C61 H61C 109.5 . . ?
H61B C61 H61C 109.5 . . ?
C60 C62 H62A 109.5 . . ?
C60 C62 H62B 109.5 . . ?
C60 C62 H62C 109.5 . . ?
H62A C62 H62B 109.5 . . ?
H62A C62 H62C 109.5 . . ?
H62B C62 H62C 109.5 . . ?
C60 C61A H61D 109.5 . . ?
C60 C61A H61E 109.5 . . ?
C60 C61A H61F 109.5 . . ?
H61D C61A H61E 109.5 . . ?
H61D C61A H61F 109.5 . . ?
H61E C61A H61F 109.5 . . ?
C60 C62A H62D 109.5 . . ?
C60 C62A H62E 109.5 . . ?
C60 C62A H62F 109.5 . . ?
H62D C62A H62E 109.5 . . ?
H62D C62A H62F 109.5 . . ?
H62E C62A H62F 109.5 . . ?
O1 S1 O3 115.8(3) . . ?
O1 S1 O2 115.4(3) . . ?
O1 S1 C81 101.0(4) . . ?
O3 S1 O2 116.1(3) . . ?
O3 S1 C81 101.9(4) . . ?
O2 S1 C81 103.3(4) . . ?
O1 S1A O3 108.2(4) . . ?
O1 S1A C81A 109.2(9) . . ?
O3 S1A C81A 95.0(9) . . ?
O3A S1A O1 122.2(8) . . ?
O3A S1A O3 109.5(7) . . ?
O3A S1A C81A 109.4(11) . . ?
F1 C81 S1 112.5(7) . . ?
F1 C81 F2 106.7(8) . . ?
F1 C81 F3 108.4(8) . . ?
F2 C81 S1 108.8(7) . . ?
F3 C81 S1 115.7(7) . . ?
F3 C81 F2 104.1(8) . . ?
F1A C81A S1A 119.7(17) . . ?
F1A C81A F2A 104(2) . . ?
F1A C81A F3A 105(2) . . ?
F2A C81A S1A 110(2) . . ?
F3A C81A S1A 111.3(19) . . ?
F3A C81A F2A 105(2) . . ?
C76 C75 H75 120.4 . . ?
C76 C75 C80 119.2(7) . . ?
C80 C75 H75 120.4 . . ?
C75 C76 H76 119.0 . . ?
C75 C76 C77 122.0(8) . . ?
C77 C76 H76 119.0 . . ?
C76 C77 H77 120.6 . . ?
C76 C77 C78 118.8(8) . . ?
C78 C77 H77 120.6 . . ?
C77 C78 H78 120.0 . . ?
C79 C78 C77 120.0(7) . . ?
C79 C78 H78 120.0 . . ?
C78 C79 H79 119.9 . . ?
C78 C79 C80 120.2(7) . . ?
C80 C79 H79 119.9 . . ?
C75 C80 H80 120.1 . . ?
C79 C80 C75 119.8(7) . . ?
C79 C80 H80 120.1 . . ?
C70 C69 H69 119.8 . . ?
C70 C69 C74 120.3(7) . . ?
C74 C69 H69 119.8 . . ?
C69 C70 H70 120.6 . . ?
C71 C70 C69 118.8(7) . . ?
C71 C70 H70 120.6 . . ?
C70 C71 H71 119.3 . . ?
C72 C71 C70 121.5(8) . . ?
C72 C71 H71 119.3 . . ?
C71 C72 H72 120.0 . . ?
C71 C72 C73 120.1(7) . . ?
C73 C72 H72 120.0 . . ?
C72 C73 H73 119.8 . . ?
C74 C73 C72 120.4(7) . . ?
C74 C73 H73 119.8 . . ?
C69 C74 H74 120.5 . . ?
C73 C74 C69 119.0(7) . . ?
C73 C74 H74 120.5 . . ?
C64 C63 H63 121.4 . . ?
C64 C63 C68 117.1(8) . . ?
C68 C63 H63 121.4 . . ?
C63 C64 H64 119.1 . . ?
C63 C64 C65 121.8(8) . . ?
C65 C64 H64 119.1 . . ?
C64 C65 H65 120.1 . . ?
C66 C65 C64 119.8(8) . . ?
C66 C65 H65 120.1 . . ?
C65 C66 H66 119.3 . . ?
C65 C66 C67 121.5(8) . . ?
C67 C66 H66 119.3 . . ?
C66 C67 H67 120.6 . . ?
C66 C67 C68 118.8(7) . . ?
C68 C67 H67 120.6 . . ?
C63 C68 H68 119.5 . . ?
C67 C68 C63 121.0(8) . . ?
C67 C68 H68 119.5 . . ?

_shelx_res_file                  
;
    jfig667_1_0m.res created by SHELXL-2014/7

TITL JFig667_1_0m in P2(1)/n
CELL 0.71073 18.6061 19.7722 20.9507 90 106.515 90
ZERR 4 0.001 0.0011 0.0014 0 0.002 0
LATT 1
SYMM 0.5-X,0.5+Y,0.5-Z
SFAC C H Ag F N O Pt S
UNIT 324 368 4 12 8 12 4 4
RIGU 0.002 0.002 S1 > F1A C81 C81A
RIGU 0.002 0.002 F1 > F3A C81 C81A
EADP C81A C81
EADP S1A S1
EADP O3A O2
EADP F2A F2
EADP F3A F3

L.S. 10
PLAN  -20 0 0
SIZE 0.405 0.401 0.152
TEMP -123.15
BOND $H
fmap 2
acta 50
OMIT 2 0 0
REM <olex2.extras>
REM <HklSrc "%.\\jfig667_1_0m.hkl">
REM </olex2.extras>

WGHT    0.033600   24.862200
FVAR       0.04157   0.73172   0.55688
PT1   7    0.516664    0.742554    0.746774    11.00000    0.04372    0.01678 =
         0.03116    0.00021    0.00310    0.00073
AG1   3    0.480206    0.742794    0.615134    11.00000    0.08055    0.03837 =
         0.03133    0.00055    0.01428    0.00458
N1    5    0.488296    0.589521    0.740181    11.00000    0.03230    0.01543 =
         0.03488   -0.00201    0.00662   -0.00041
N2    5    0.485610    0.894690    0.733333    11.00000    0.03160    0.01963 =
         0.03200    0.00077    0.01219    0.00189
C1    1    0.502546    0.646155    0.740675    11.00000    0.03548    0.02756 =
         0.02961   -0.00117    0.00172    0.00394
C2    1    0.503086    0.838159    0.738095    11.00000    0.04009    0.02138 =
         0.02450   -0.00224    0.00836   -0.00082
C3    1    0.466940    0.521947    0.726482    11.00000    0.02012    0.01738 =
         0.03868   -0.00445    0.00666    0.00144
C4    1    0.450773    0.501530    0.660466    11.00000    0.02711    0.02270 =
         0.03549   -0.00292    0.01137    0.00064
C5    1    0.429387    0.434610    0.646498    11.00000    0.02793    0.02657 =
         0.03892   -0.01070    0.00933   -0.00189
AFIX  43
H5    2    0.418182    0.418348    0.602081    11.00000   -1.20000
AFIX   0
C6    1    0.424332    0.391312    0.697424    11.00000    0.03188    0.01937 =
         0.04924   -0.00531    0.00609   -0.00255
AFIX  43
H6    2    0.409818    0.345583    0.687364    11.00000   -1.20000
AFIX   0
C7    1    0.440113    0.413830    0.762452    11.00000    0.02910    0.02222 =
         0.04224    0.00046    0.00907   -0.00153
AFIX  43
H7    2    0.435573    0.383514    0.796272    11.00000   -1.20000
AFIX   0
C8    1    0.462575    0.480333    0.779097    11.00000    0.02480    0.02056 =
         0.03627   -0.00323    0.00912    0.00151
C9    1    0.483249    0.508658    0.847837    11.00000    0.03819    0.02043 =
         0.03502    0.00111    0.01566   -0.00417
C10   1    0.433593    0.553690    0.866007    11.00000    0.04251    0.02540 =
         0.04145    0.00277    0.01700   -0.00034
C11   1    0.457431    0.585353    0.928016    11.00000    0.06002    0.03452 =
         0.03984   -0.00237    0.02630   -0.00113
AFIX  43
H11   2    0.425163    0.616652    0.940576    11.00000   -1.20000
AFIX   0
C12   1    0.526556    0.572074    0.971078    11.00000    0.06298    0.04270 =
         0.03421   -0.00626    0.01712   -0.01326
AFIX  43
H12   2    0.541853    0.594628    1.012800    11.00000   -1.20000
AFIX   0
C13   1    0.574063    0.526319    0.954414    11.00000    0.04388    0.04464 =
         0.03842    0.00027    0.00533   -0.00913
AFIX  43
H13   2    0.621175    0.516623    0.985367    11.00000   -1.20000
AFIX   0
C14   1    0.553852    0.493988    0.892578    11.00000    0.04091    0.02546 =
         0.03664    0.00505    0.00888   -0.00378
C15   1    0.608366    0.446655    0.872824    11.00000    0.03332    0.03702 =
         0.04880   -0.00059    0.00618    0.00314
AFIX  13
H15   2    0.578189    0.412980    0.840548    11.00000   -1.20000
AFIX   0
C16   1    0.659425    0.407709    0.930346    11.00000    0.05878    0.05178 =
         0.06883    0.00192    0.00040    0.01687
AFIX 137
H16A  2    0.694512    0.439041    0.959727    11.00000   -1.50000
H16B  2    0.687552    0.373855    0.913080    11.00000   -1.50000
H16C  2    0.629228    0.385047    0.955427    11.00000   -1.50000
AFIX   0
C17   1    0.654545    0.487294    0.836851    11.00000    0.03607    0.06526 =
         0.07032    0.00979    0.01856    0.00958
AFIX 137
H17A  2    0.620913    0.513230    0.800632    11.00000   -1.50000
H17B  2    0.684784    0.456422    0.818480    11.00000   -1.50000
H17C  2    0.687650    0.518376    0.868297    11.00000   -1.50000
AFIX   0
C18   1    0.353714    0.564437    0.822135    11.00000    0.04314    0.04354 =
         0.04496   -0.00067    0.01706    0.01438
AFIX  13
H18   2    0.351977    0.548732    0.776349    11.00000   -1.20000
AFIX   0
C19   1    0.300127    0.519738    0.846508    11.00000    0.03832    0.09895 =
         0.06707    0.00098    0.01944   -0.00216
AFIX 137
H19A  2    0.316348    0.472494    0.847547    11.00000   -1.50000
H19B  2    0.249382    0.524155    0.816266    11.00000   -1.50000
H19C  2    0.300213    0.533838    0.891373    11.00000   -1.50000
AFIX   0
C20   1    0.328762    0.638200    0.816401    11.00000    0.07586    0.05978 =
         0.08261    0.00028    0.01148    0.03555
AFIX 137
H20A  2    0.323966    0.653773    0.859409    11.00000   -1.50000
H20B  2    0.280243    0.642300    0.782556    11.00000   -1.50000
H20C  2    0.366043    0.665930    0.803552    11.00000   -1.50000
AFIX   0
C21   1    0.452820    0.553598    0.608931    11.00000    0.03727    0.02361 =
         0.03162   -0.00901    0.01062   -0.00735
C22   1    0.520883    0.570600    0.597087    11.00000    0.04561    0.04214 =
         0.03551   -0.01556    0.01567   -0.01759
C23   1    0.520976    0.622010    0.550601    11.00000    0.08089    0.04480 =
         0.04865   -0.01868    0.04011   -0.03248
AFIX  43
H23   2    0.566301    0.633529    0.540863    11.00000   -1.20000
AFIX   0
C24   1    0.455195    0.655948    0.518927    11.00000    0.10993    0.03472 =
         0.03016   -0.00519    0.02499   -0.01867
AFIX  43
H24   2    0.455657    0.690207    0.487253    11.00000   -1.20000
AFIX   0
C25   1    0.388926    0.640191    0.533198    11.00000    0.07867    0.02967 =
         0.03854   -0.00144    0.01591   -0.00108
AFIX  43
H25   2    0.344464    0.664403    0.511935    11.00000   -1.20000
AFIX   0
C26   1    0.386884    0.589356    0.578276    11.00000    0.05041    0.02384 =
         0.03030   -0.00335    0.00657   -0.00075
C27   1    0.313679    0.573042    0.593771    11.00000    0.04266    0.03536 =
         0.04639    0.00194    0.00727    0.00722
AFIX  13
H27   2    0.325550    0.540748    0.632084    11.00000   -1.20000
AFIX   0
C28   1    0.259815    0.537843    0.535387    11.00000    0.06082    0.12349 =
         0.06109   -0.00454    0.00261   -0.03067
AFIX 137
H28A  2    0.247575    0.568038    0.496697    11.00000   -1.50000
H28B  2    0.213847    0.526161    0.546904    11.00000   -1.50000
H28C  2    0.283127    0.496524    0.524735    11.00000   -1.50000
AFIX   0
C29   1    0.278464    0.635292    0.614822    11.00000    0.09053    0.05528 =
         0.14331    0.00677    0.06865    0.02035
AFIX 137
H29A  2    0.313226    0.654834    0.654773    11.00000   -1.50000
H29B  2    0.231749    0.622552    0.624509    11.00000   -1.50000
H29C  2    0.267677    0.668689    0.578778    11.00000   -1.50000
AFIX   0
C30   1    0.593455    0.535819    0.632491    11.00000    0.03518    0.05665 =
         0.05865   -0.02242    0.02269   -0.01352
AFIX  13
H30   2    0.583068    0.506570    0.667791    11.00000   -1.20000
AFIX   0
C31   1    0.655337    0.584496    0.667120    11.00000    0.03895    0.08796 =
         0.10578   -0.04574    0.01979   -0.01656
AFIX 137
H31A  2    0.671063    0.610671    0.633693    11.00000   -1.50000
H31B  2    0.698166    0.558941    0.694561    11.00000   -1.50000
H31C  2    0.636739    0.615308    0.695466    11.00000   -1.50000
AFIX   0
C32   1    0.619469    0.490204    0.586541    11.00000    0.07008    0.10549 =
         0.11136   -0.05802    0.01700    0.02011
AFIX 137
H32A  2    0.580287    0.456976    0.567076    11.00000   -1.50000
H32B  2    0.665162    0.466648    0.611501    11.00000   -1.50000
H32C  2    0.629996    0.517115    0.550953    11.00000   -1.50000
AFIX   0
C33   1    0.457146    0.959927    0.717060    11.00000    0.02682    0.01377 =
         0.04076    0.00278    0.01411    0.00185
C34   1    0.441282    0.979293    0.650512    11.00000    0.02408    0.02735 =
         0.04097    0.00388    0.01448    0.00360
C35   1    0.412279    1.044078    0.633528    11.00000    0.03804    0.02917 =
         0.03900    0.00753    0.01444    0.00539
AFIX  43
H35   2    0.401837    1.059656    0.588928    11.00000   -1.20000
AFIX   0
C36   1    0.398879    1.085389    0.682202    11.00000    0.03820    0.02249 =
         0.05041    0.00279    0.01321    0.00834
AFIX  43
H36   2    0.378917    1.129372    0.670506    11.00000   -1.20000
AFIX   0
C37   1    0.413924    1.064016    0.747481    11.00000    0.03868    0.02012 =
         0.04663   -0.00291    0.01330    0.00449
AFIX  43
H37   2    0.403634    1.093288    0.779757    11.00000   -1.20000
AFIX   0
C38   1    0.444027    1.000023    0.766653    11.00000    0.02799    0.02033 =
         0.04548   -0.00271    0.01561   -0.00152
C39   1    0.463080    0.973855    0.836699    11.00000    0.03565    0.01889 =
         0.04063   -0.00057    0.01333    0.00405
C40   1    0.529945    0.994721    0.882253    11.00000    0.04212    0.02693 =
         0.04266    0.00119    0.01650    0.00328
C41   1    0.549965    0.965990    0.945195    11.00000    0.04739    0.05127 =
         0.04048    0.00228    0.00834    0.00003
AFIX  43
H41   2    0.595164    0.979669    0.976814    11.00000   -1.20000
AFIX   0
C42   1    0.505399    0.917942    0.962633    11.00000    0.06595    0.04759 =
         0.04710    0.01217    0.02135    0.00903
AFIX  43
H42   2    0.520129    0.898573    1.005907    11.00000   -1.20000
AFIX   0
C43   1    0.439634    0.897960    0.917526    11.00000    0.05741    0.03189 =
         0.04678    0.00572    0.02842    0.00304
AFIX  43
H43   2    0.409286    0.864857    0.930174    11.00000   -1.20000
AFIX   0
C44   1    0.416683    0.925131    0.853942    11.00000    0.04452    0.02309 =
         0.04621   -0.00427    0.02472    0.00456
C45   1    0.342396    0.904443    0.806057    11.00000    0.04504    0.03740 =
         0.05315   -0.00565    0.02020   -0.00990
AFIX  13
H45   2    0.342776    0.919139    0.760482    11.00000   -1.20000
AFIX   0
C46   1    0.329190    0.827350    0.803714    11.00000    0.08223    0.04604 =
         0.08804   -0.01401    0.03255   -0.02849
AFIX 137
H46A  2    0.372964    0.804267    0.796756    11.00000   -1.50000
H46B  2    0.284709    0.816465    0.767027    11.00000   -1.50000
H46C  2    0.321508    0.812339    0.845872    11.00000   -1.50000
AFIX   0
C47   1    0.278341    0.941719    0.823127    11.00000    0.04840    0.07247 =
         0.07737   -0.00039    0.02786    0.00035
AFIX 137
H47A  2    0.275301    0.927051    0.866965    11.00000   -1.50000
H47B  2    0.231009    0.931476    0.789488    11.00000   -1.50000
H47C  2    0.287622    0.990542    0.823876    11.00000   -1.50000
AFIX   0
C48   1    0.582225    1.044922    0.862790    11.00000    0.04066    0.03693 =
         0.04734    0.00525    0.00741   -0.00274
AFIX  13
H48   2    0.551563    1.071767    0.824150    11.00000   -1.20000
AFIX   0
C49   1    0.619615    1.094715    0.917767    11.00000    0.07201    0.04279 =
         0.07300    0.00011    0.01426   -0.01279
AFIX 137
H49A  2    0.581085    1.118810    0.932426    11.00000   -1.50000
H49B  2    0.649354    1.127299    0.900756    11.00000   -1.50000
H49C  2    0.652441    1.070042    0.955460    11.00000   -1.50000
AFIX   0
C50   1    0.641758    1.006944    0.839578    11.00000    0.04895    0.06263 =
         0.07736   -0.00134    0.02570   -0.01215
AFIX 137
H50A  2    0.672903    0.980177    0.876539    11.00000   -1.50000
H50B  2    0.673305    1.039471    0.824647    11.00000   -1.50000
H50C  2    0.617258    0.976820    0.802658    11.00000   -1.50000
AFIX   0
C51   1    0.456635    0.929693    0.601488    11.00000    0.03489    0.02484 =
         0.03241    0.01085    0.01295    0.00961
C52   1    0.400059    0.884408    0.569274    11.00000    0.04144    0.02703 =
         0.03816    0.00826    0.01390    0.00560
C53   1    0.416786    0.835597    0.526968    11.00000    0.05844    0.02770 =
         0.03172    0.00657    0.00817    0.00518
AFIX  43
H53   2    0.379289    0.804385    0.504498    11.00000   -1.20000
AFIX   0
C54   1    0.487944    0.832570    0.517676    11.00000    0.06227    0.03813 =
         0.03608    0.00533    0.02034    0.01869
AFIX  43
H54   2    0.498631    0.799934    0.488362    11.00000   -1.20000
AFIX   0
C55   1    0.542886    0.877128    0.551186    11.00000    0.04959    0.04924 =
         0.03677    0.00467    0.01522    0.01210
AFIX  43
H55   2    0.591461    0.874311    0.545050    11.00000   -1.20000
AFIX   0
C56   1    0.528652    0.926089    0.593765    11.00000    0.03698    0.03997 =
         0.03570    0.00644    0.01417    0.00926
C57   1    0.592112    0.971531    0.631743    11.00000    0.03653    0.05836 =
         0.05292   -0.00384    0.01743    0.00006
AFIX  13
H57   2    0.571955    1.002000    0.660666    11.00000   -1.20000
AFIX   0
C58   1    0.655749    0.930168    0.676997    11.00000    0.03765    0.08403 =
         0.05957    0.01617    0.01413   -0.00536
AFIX 137
H58A  2    0.636234    0.902885    0.707412    11.00000   -1.50000
H58B  2    0.694693    0.960753    0.702810    11.00000   -1.50000
H58C  2    0.677163    0.900319    0.649815    11.00000   -1.50000
AFIX   0
C59   1    0.621424    1.015967    0.585179    11.00000    0.06024    0.06410 =
         0.07462    0.01582    0.01716   -0.00690
AFIX 137
H59A  2    0.644917    0.987498    0.558460    11.00000   -1.50000
H59B  2    0.658510    1.047823    0.611487    11.00000   -1.50000
H59C  2    0.579690    1.041149    0.555656    11.00000   -1.50000
AFIX   0
C60   1    0.322521    0.886914    0.579997    11.00000    0.04434    0.03650 =
         0.05622   -0.00707    0.01880   -0.00464
PART 1
AFIX  13
H60   2    0.328142    0.912398    0.622366    31.00000   -1.20000
AFIX  13
PART 0
PART 2
H60A  2    0.316291    0.933077    0.597187   -31.00000   -1.20000
AFIX   0
PART 0
PART 1
C61   1    0.271024    0.924248    0.529047    31.00000    0.03792    0.07639 =
         0.06857    0.00450    0.00773    0.00798
AFIX 137
H61A  2    0.284559    0.972275    0.533352    31.00000   -1.50000
H61B  2    0.220253    0.918490    0.533252    31.00000   -1.50000
H61C  2    0.272760    0.907715    0.485412    31.00000   -1.50000
AFIX   0
C62   1    0.296981    0.815728    0.591516    31.00000    0.05228    0.04854 =
         0.09823    0.00267    0.04065   -0.00661
AFIX 137
H62A  2    0.288954    0.789136    0.550611    31.00000   -1.50000
H62B  2    0.250043    0.818368    0.603844    31.00000   -1.50000
H62C  2    0.335551    0.793980    0.627488    31.00000   -1.50000
AFIX   0
PART 0
PART 2
C61A  1    0.255990    0.877723    0.507381   -31.00000    0.04212    0.10267 =
         0.08891    0.03072   -0.01316   -0.00768
AFIX 137
H61D  2    0.262886    0.911945    0.475798   -31.00000   -1.50000
H61E  2    0.206496    0.883339    0.514483   -31.00000   -1.50000
H61F  2    0.259686    0.832513    0.489403   -31.00000   -1.50000
AFIX   0
C62A  1    0.305513    0.838236    0.626064   -31.00000    0.04869    0.07343 =
         0.04779   -0.00152    0.01810   -0.00902
AFIX 137
H62D  2    0.313995    0.792265    0.612282   -31.00000   -1.50000
H62E  2    0.252997    0.843132    0.625739   -31.00000   -1.50000
H62F  2    0.338131    0.846638    0.671094   -31.00000   -1.50000
AFIX   0

PART 0
PART 1
S1    8    0.650932    0.760115    0.440123    21.00000    0.03775    0.03576 =
         0.04122    0.00509    0.01021    0.00538
PART 0
PART 2
S1A   8    0.666430    0.751650    0.486693   -21.00000    0.03775    0.03576 =
         0.04122    0.00509    0.01021    0.00538
PART 0
PART 1
F1    4    0.742727    0.722028    0.553028    21.00000    0.12124    0.10015 =
         0.05541    0.00507    0.00259    0.04506
F2    4    0.733867    0.652664    0.470472    21.00000    0.10388    0.06009 =
         0.09433    0.00037    0.00844    0.03396
F3    4    0.799340    0.743847    0.478278    21.00000    0.04597    0.07515 =
         0.08229   -0.00480    0.00030    0.02027
PART 0
PART 2
F1A   4    0.709851    0.740271    0.378917   -21.00000    0.03501    0.06210 =
         0.05566   -0.00149    0.01016    0.01206
F2A   4    0.753559    0.665440    0.451397   -21.00000    0.10388    0.06009 =
         0.09433    0.00037    0.00844    0.03396
F3A   4    0.792636    0.770582    0.463018   -21.00000    0.04597    0.07515 =
         0.08229   -0.00480    0.00030    0.02027
PART 0
O1    6    0.596597    0.719151    0.455665    11.00000    0.05927    0.07668 =
         0.07651    0.00886    0.03115   -0.01356
O3    6    0.658716    0.827163    0.467792    11.00000    0.10736    0.03786 =
         0.07429   -0.00199    0.03739    0.02276
PART 1
O2    6    0.655615    0.754401    0.372776    21.00000    0.07393    0.04611 =
         0.03115    0.00438    0.01341    0.00287
PART 0
PART 2
O3A   6    0.702833    0.745067    0.555398   -21.00000    0.07393    0.04611 =
         0.03115    0.00438    0.01341    0.00287
PART 0
PART 1
C81   1    0.735567    0.720358    0.488340    21.00000    0.05206    0.06248 =
         0.05629   -0.00090    0.00364    0.02233
PART 0
PART 2
C81A  1    0.729877    0.733530    0.441486   -21.00000    0.05206    0.06248 =
         0.05629   -0.00090    0.00364    0.02233

PART 0
C75   1    0.131195    0.745484    0.651084    11.00000    0.05749    0.05027 =
         0.08304    0.00227    0.02616    0.00690
AFIX  43
H75   2    0.184316    0.742990    0.662291    11.00000   -1.20000
AFIX   0
C76   1    0.090287    0.755500    0.587321    11.00000    0.09014    0.09208 =
         0.07202    0.00463    0.04509   -0.01910
AFIX  43
H76   2    0.115426    0.759565    0.553877    11.00000   -1.20000
AFIX   0
C77   1    0.014698    0.759915    0.569646    11.00000    0.09886    0.07081 =
         0.07640    0.00877   -0.00606   -0.01831
AFIX  43
H77   2   -0.012969    0.766898    0.524480    11.00000   -1.20000
AFIX   0
C78   1   -0.021382    0.754117    0.618214    11.00000    0.05543    0.04786 =
         0.13266   -0.00674    0.02913   -0.00679
AFIX  43
H78   2   -0.074425    0.757815    0.606879    11.00000   -1.20000
AFIX   0
C79   1    0.018926    0.743060    0.682648    11.00000    0.09971    0.03530 =
         0.11104   -0.01178    0.07918   -0.01621
AFIX  43
H79   2   -0.006173    0.738183    0.716038    11.00000   -1.20000
AFIX   0
C80   1    0.095166    0.738973    0.699345    11.00000    0.10459    0.02603 =
         0.05812    0.00003    0.02484   -0.00479
AFIX  43
H80   2    0.123202    0.731627    0.744347    11.00000   -1.20000
AFIX   0

C69   1    0.830582    0.780574    0.730173    11.00000    0.05602    0.08906 =
         0.07581    0.02569    0.00872    0.00479
AFIX  43
H69   2    0.796971    0.807311    0.697184    11.00000   -1.20000
AFIX   0
C70   1    0.825516    0.711652    0.727010    11.00000    0.06360    0.09373 =
         0.06429   -0.01158    0.01048   -0.02873
AFIX  43
H70   2    0.788876    0.690110    0.691884    11.00000   -1.20000
AFIX   0
C71   1    0.873688    0.674605    0.774870    11.00000    0.10529    0.05922 =
         0.07225   -0.00375    0.03429   -0.00628
AFIX  43
H71   2    0.870189    0.626668    0.773244    11.00000   -1.20000
AFIX   0
C72   1    0.926355    0.704167    0.824635    11.00000    0.07773    0.08746 =
         0.05934    0.01250    0.02633    0.02297
AFIX  43
H72   2    0.959704    0.677126    0.857521    11.00000   -1.20000
AFIX   0
C73   1    0.931925    0.772662    0.827934    11.00000    0.05190    0.10374 =
         0.04541   -0.01485    0.01952   -0.01704
AFIX  43
H73   2    0.969256    0.793347    0.863140    11.00000   -1.20000
AFIX   0
C74   1    0.884535    0.811665    0.781291    11.00000    0.08174    0.05573 =
         0.09724   -0.00253    0.04911   -0.00826
AFIX  43
H74   2    0.888240    0.859573    0.783600    11.00000   -1.20000
AFIX   0

C63   1    0.591411    0.752209    0.887381    11.00000    0.07941    0.14193 =
         0.05551    0.03346    0.03380    0.02358
AFIX  43
H63   2    0.543745    0.752628    0.895565    11.00000   -1.20000
AFIX   0
C64   1    0.622803    0.694872    0.875814    11.00000    0.11390    0.11025 =
         0.05149   -0.00910    0.01851   -0.06930
AFIX  43
H64   2    0.597575    0.653340    0.877086    11.00000   -1.20000
AFIX   0
C65   1    0.690908    0.693976    0.862031    11.00000    0.13741    0.06236 =
         0.09794   -0.02057    0.06130   -0.01693
AFIX  43
H65   2    0.712009    0.652270    0.853789    11.00000   -1.20000
AFIX   0
C66   1    0.727114    0.751828    0.860295    11.00000    0.06549    0.08394 =
         0.08106   -0.00489    0.03110   -0.01110
AFIX  43
H66   2    0.773359    0.750904    0.849499    11.00000   -1.20000
AFIX   0
C67   1    0.699491    0.811758    0.873553    11.00000    0.07133    0.06070 =
         0.08102   -0.00072    0.02052   -0.01817
AFIX  43
H67   2    0.726611    0.852457    0.873497    11.00000   -1.20000
AFIX   0
C68   1    0.632131    0.812725    0.886979    11.00000    0.10631    0.08235 =
         0.07888    0.02030    0.03395    0.03459
AFIX  43
H68   2    0.612084    0.854578    0.896223    11.00000   -1.20000
AFIX   0
HKLF 4

REM  JFig667_1_0m in P2(1)/n
REM R1 =  0.0419 for   10258 Fo > 4sig(Fo)  and  0.0681 for all   13613 data
REM    891 parameters refined using     54 restraints

END

WGHT      0.0336     24.8720

REM Highest difference peak  2.301,  deepest hole -1.517,  1-sigma level  0.099
Q1    1   0.1267  0.7383  0.1494  11.00000  0.05    2.30
Q2    1   0.5226  0.7791  0.7478  11.00000  0.05    1.67
Q3    1   0.4854  0.7427  0.8909  11.00000  0.05    1.46
Q4    1   0.4469  0.7423  0.7597  11.00000  0.05    1.46
Q5    1   0.4732  0.7422  0.7470  11.00000  0.05    1.45
Q6    1   0.6745  0.7125  0.4916  11.00000  0.05    1.36
Q7    1   0.5195  0.7244  0.6323  11.00000  0.05    0.98
Q8    1   0.5496  0.7416  0.8796  11.00000  0.05    0.84
Q9    1   0.5359  0.7330  0.7551  11.00000  0.05    0.69
Q10   1   0.5142  0.7383  0.7157  11.00000  0.05    0.66
Q11   1   0.6657  0.7807  0.4867  11.00000  0.05    0.59
Q12   1   0.4645  0.7381  0.6172  11.00000  0.05    0.58
Q13   1   0.2337  0.6732  0.9570  11.00000  0.05    0.57
Q14   1   0.4943  0.7498  0.6842  11.00000  0.05    0.57
Q15   1   0.7000  0.7119  0.5629  11.00000  0.05    0.54
Q16   1   0.6589  0.6620  0.4726  11.00000  0.05    0.51
Q17   1   0.7118  0.7773  0.5577  11.00000  0.05    0.50
Q18   1   0.5146  0.7404  0.7846  11.00000  0.05    0.50
Q19   1   0.7977  0.7323  0.5202  11.00000  0.05    0.49
Q20   1   0.5372  0.6906  0.7887  11.00000  0.05    0.49
;
_shelx_res_checksum              83207
_shelx_SHELXL_version_number     2014/7
_olex2_submission_special_instructions 'No special instructions were received'
####################################################################### 
# 
# This file contains crystal structure data downloaded from the 
# Cambridge Structural Database (CSD) hosted by the Cambridge 
# Crystallographic Data Centre (CCDC).
# 
# Full information about CCDC data access policies and citation 
# guidelines are available at http://www.ccdc.cam.ac.uk/access/V1 
# 
# Audit and citation data items may have been added by the CCDC. 
# Please retain this information to preserve the provenance of 
# this file and to allow appropriate attribution of the data. 
# 
#######################################################################

data_JFig671
_database_code_depnum_ccdc_archive 'CCDC 1414417'
_audit_update_record             
;
2015-07-22 deposited with the CCDC.
2015-09-17 downloaded from the CCDC.
;
_audit_creation_date             2015-07-14
_audit_creation_method           
;
Olex2 1.2-beta
(compiled 2015.01.26 svn.r3150 for OlexSys, GUI svn.r4998)
;
_shelxl_version_number           2014/6
_chemical_name_common            '[TlPt(CNArDipp2)2]OTf'
_chemical_name_systematic        ?
_chemical_formula_moiety         'C62 H74 N2 Pt Tl, C F3 O3 S, 2(C4 H10 O)'
_chemical_formula_sum            'C71 H94 F3 N2 O5 Pt S Tl'
_chemical_formula_weight         1544.00
_chemical_melting_point          ?
loop_
_atom_type_symbol
_atom_type_description
_atom_type_scat_dispersion_real
_atom_type_scat_dispersion_imag
_atom_type_scat_source
C C 0.0033 0.0016 'International Tables Vol C Tables 4.2.6.8 and 6.1.1.4'
H H 0.0000 0.0000 'International Tables Vol C Tables 4.2.6.8 and 6.1.1.4'
F F 0.0171 0.0103 'International Tables Vol C Tables 4.2.6.8 and 6.1.1.4'
N N 0.0061 0.0033 'International Tables Vol C Tables 4.2.6.8 and 6.1.1.4'
O O 0.0106 0.0060 'International Tables Vol C Tables 4.2.6.8 and 6.1.1.4'
Pt Pt -1.7033 8.3905 'International Tables Vol C Tables 4.2.6.8 and 6.1.1.4'
S S 0.1246 0.1234 'International Tables Vol C Tables 4.2.6.8 and 6.1.1.4'
Tl Tl -2.8358 9.6688 'International Tables Vol C Tables 4.2.6.8 and 6.1.1.4'

_shelx_space_group_comment       
;
The symmetry employed for this shelxl refinement is uniquely defined
by the following loop, which should always be used as a source of
symmetry information in preference to the above space-group names.
They are only intended as comments.
;
_space_group_crystal_system      triclinic
_space_group_IT_number           2
_space_group_name_H-M_alt        'P -1'
_space_group_name_Hall           '-P 1'
loop_
_space_group_symop_operation_xyz
'x, y, z'
'-x, -y, -z'

_cell_length_a                   13.9500(8)
_cell_length_b                   16.2777(10)
_cell_length_c                   17.6213(10)
_cell_angle_alpha                66.887(3)
_cell_angle_beta                 70.018(3)
_cell_angle_gamma                71.465(3)
_cell_volume                     3379.6(4)
_cell_formula_units_Z            2
_cell_measurement_reflns_used    9942
_cell_measurement_temperature    100(2)
_cell_measurement_theta_max      25.39
_cell_measurement_theta_min      2.33
_shelx_estimated_absorpt_T_max   0.788
_shelx_estimated_absorpt_T_min   0.459
_exptl_absorpt_coefficient_mu    4.537
_exptl_absorpt_correction_T_max  0.7452
_exptl_absorpt_correction_T_min  0.5046
_exptl_absorpt_correction_type   multi-scan
_exptl_absorpt_process_details   
;
SADABS-2008/1 (Bruker,2008) was used for absorption correction.
wR2(int) was 0.0940 before and 0.0526 after correction.
The Ratio of minimum to maximum transmission is 0.6771.
The \l/2 correction factor is 0.0015.
;
_exptl_absorpt_special_details   ?
_exptl_crystal_colour            Yellow
_exptl_crystal_colour_primary    Yellow
_exptl_crystal_density_diffrn    1.517
_exptl_crystal_density_meas      ?
_exptl_crystal_density_method    ?
_exptl_crystal_description       Plate
_exptl_crystal_F_000             1552
_exptl_crystal_size_max          0.203
_exptl_crystal_size_mid          0.151
_exptl_crystal_size_min          0.055
_exptl_transmission_factor_max   ?
_exptl_transmission_factor_min   ?
_diffrn_reflns_av_R_equivalents  0.0365
_diffrn_reflns_av_unetI/netI     0.0289
_diffrn_reflns_Laue_measured_fraction_full 0.999
_diffrn_reflns_Laue_measured_fraction_max 0.996
_diffrn_reflns_limit_h_max       16
_diffrn_reflns_limit_h_min       -16
_diffrn_reflns_limit_k_max       19
_diffrn_reflns_limit_k_min       -19
_diffrn_reflns_limit_l_max       21
_diffrn_reflns_limit_l_min       -21
_diffrn_reflns_number            69661
_diffrn_reflns_point_group_measured_fraction_full 0.999
_diffrn_reflns_point_group_measured_fraction_max 0.996
_diffrn_reflns_theta_full        25.000
_diffrn_reflns_theta_max         25.408
_diffrn_reflns_theta_min         2.288
_diffrn_ambient_temperature      100.0
_diffrn_detector                 'Bruker Photon-100 area detector'
_diffrn_detector_area_resol_mean 10.5
_diffrn_detector_type            'CMOS area detector'
_diffrn_measured_fraction_theta_full 0.999
_diffrn_measured_fraction_theta_max 0.996
_diffrn_measurement_device       'four-circle KAPPA diffractometer'
_diffrn_measurement_device_type  'Bruker Photon100 Imus'
_diffrn_measurement_method       '\w and \f scans'
_diffrn_radiation_monochromator  'Double Bounce Multilayer Mirror'
_diffrn_radiation_probe          X-ray
_diffrn_radiation_type           MoK\a
_diffrn_radiation_wavelength     0.71073
_diffrn_source                   'microfocus sealed X-ray tube'
_diffrn_source_type              'Incoatec I\mus'
_reflns_Friedel_coverage         0.000
_reflns_Friedel_fraction_full    .
_reflns_Friedel_fraction_max     .
_reflns_number_gt                10267
_reflns_number_total             12410
_reflns_special_details          
;
 Reflections were merged by SHELXL according to the crystal
 class for the calculation of statistics and refinement.
 
 Structure factors included contributions from the .fab file.
 
 _reflns_Friedel_fraction is defined as the number of unique
 Friedel pairs measured divided by the number that would be
 possible theoretically, ignoring centric projections and
 systematic absences.
;
_reflns_threshold_expression     'I > 2\s(I)'
_computing_cell_refinement       'SAINT v8.34A (Bruker, 2013)'
_computing_data_collection       'APEX2 v2013.6-2 (Bruker, 2013)'
_computing_data_reduction        'SAINT v8.34A (Bruker, 2013)'
_computing_molecular_graphics    'Olex2 (Dolomanov et al., 2009)'
_computing_publication_material  'Olex2 (Dolomanov et al., 2009)'
_computing_structure_refinement  'XL (Sheldrick, 2008)'
_computing_structure_solution    'XS (Sheldrick, 2008)'
_refine_diff_density_max         2.795
_refine_diff_density_min         -2.750
_refine_diff_density_rms         0.105
_refine_ls_extinction_coef       .
_refine_ls_extinction_method     none
_refine_ls_goodness_of_fit_ref   1.057
_refine_ls_hydrogen_treatment    constr
_refine_ls_matrix_type           full
_refine_ls_number_parameters     683
_refine_ls_number_reflns         12410
_refine_ls_number_restraints     57
_refine_ls_R_factor_all          0.0468
_refine_ls_R_factor_gt           0.0344
_refine_ls_restrained_S_all      1.104
_refine_ls_shift/su_max          0.002
_refine_ls_shift/su_mean         0.000
_refine_ls_structure_factor_coef Fsqd
_refine_ls_weighting_details     
'w=1/[\s^2^(Fo^2^)+(0.0273P)^2^+11.3561P] where P=(Fo^2^+2Fc^2^)/3'
_refine_ls_weighting_scheme      calc
_refine_ls_wR_factor_gt          0.0737
_refine_ls_wR_factor_ref         0.0790
_refine_special_details          ?
_olex2_refinement_description    
;
1. Fixed Uiso
 At 1.2 times of:
  All C(H) groups
 At 1.5 times of:
  All C(H,H,H) groups
2. Rigid body (RIGU) restrains
 F1, F3, F2, C63, S1, O3, O1, O2
 with sigma for 1-2 distances of 0.002 and sigma for 1-3 distances of 0.002
3.a Ternary CH refined with riding coordinates:
 C30(H30), C15(H15), C18(H18), C27(H27), C54(H54), C57(H57), C45(H45), C60(H60)
3.b Aromatic/amide H refined with riding coordinates:
 C13(H13), C12(H12), C11(H11), C7(H7), C6(H6), C5(H5), C23(H23), C24(H24),
 C25(H25), C37(H37), C36(H36), C35(H35), C50(H50), C51(H51), C52(H52), C41(H41),
  C42(H42), C43(H43)
3.c Idealised Me refined as rotating group:
 C16(H16A,H16B,H16C), C17(H17A,H17B,H17C), C20(H20A,H20B,H20C), C19(H19A,H19B,
 H19C), C31(H31A,H31B,H31C), C32(H32A,H32B,H32C), C28(H28A,H28B,H28C), C29(H29A,
 H29B,H29C), C56(H56A,H56B,H56C), C55(H55A,H55B,H55C), C58(H58A,H58B,H58C),
 C59(H59A,H59B,H59C), C47(H47A,H47B,H47C), C46(H46A,H46B,H46C), C61(H61A,H61B,
 H61C), C62(H62A,H62B,H62C)
;
_atom_sites_solution_hydrogens   geom
_atom_sites_solution_primary     direct
_atom_sites_solution_secondary   difmap
loop_
_atom_site_label
_atom_site_type_symbol
_atom_site_fract_x
_atom_site_fract_y
_atom_site_fract_z
_atom_site_U_iso_or_equiv
_atom_site_adp_type
_atom_site_occupancy
_atom_site_site_symmetry_order
_atom_site_calc_flag
_atom_site_refinement_flags_posn
_atom_site_refinement_flags_adp
_atom_site_refinement_flags_occupancy
_atom_site_disorder_assembly
_atom_site_disorder_group
Pt1 Pt 0.30612(2) 0.35144(2) 0.25835(2) 0.02800(6) Uani 1 1 d . . . . .
Tl1 Tl 0.16786(2) 0.39667(2) 0.40583(2) 0.04336(7) Uani 1 1 d . . . . .
S1 S -0.02697(12) 0.58321(12) 0.34143(9) 0.0513(4) Uani 1 1 d . U . . .
O1 O -0.0212(4) 0.4890(3) 0.3602(3) 0.0681(12) Uani 1 1 d . U . . .
O2 O -0.1269(4) 0.6415(4) 0.3581(4) 0.0980(17) Uani 1 1 d . U . . .
O3 O 0.0476(5) 0.5983(4) 0.3695(4) 0.1036(18) Uani 1 1 d . U . . .
N1 N 0.4882(3) 0.4304(3) 0.2402(2) 0.0296(9) Uani 1 1 d . . . . .
F2 F 0.1151(4) 0.5730(4) 0.2040(3) 0.133(2) Uani 1 1 d . U . . .
F3 F 0.0249(4) 0.7042(4) 0.1946(4) 0.148(2) Uani 1 1 d . U . . .
C30 C 0.4899(4) 0.3511(4) 0.4577(3) 0.0344(12) Uani 1 1 d . . . . .
H30 H 0.5535 0.3523 0.4091 0.041 Uiso 1 1 calc R . . . .
N2 N 0.1947(3) 0.2192(3) 0.2539(2) 0.0244(8) Uani 1 1 d . . . . .
C1 C 0.4141(4) 0.4069(3) 0.2487(3) 0.0305(11) Uani 1 1 d . . . . .
C3 C 0.5710(4) 0.4584(3) 0.2437(3) 0.0281(10) Uani 1 1 d . . . . .
C8 C 0.6686(4) 0.4404(3) 0.1891(3) 0.0272(10) Uani 1 1 d . . . . .
C9 C 0.6840(3) 0.3922(3) 0.1274(3) 0.0260(10) Uani 1 1 d . . . . .
C14 C 0.6893(3) 0.4442(3) 0.0411(3) 0.0280(10) Uani 1 1 d . . . . .
C15 C 0.6787(4) 0.5470(4) 0.0100(3) 0.0337(11) Uani 1 1 d . . . . .
H15 H 0.6710 0.5654 0.0600 0.040 Uiso 1 1 calc R . . . .
C16 C 0.7760(4) 0.5751(4) -0.0564(3) 0.0402(13) Uani 1 1 d . . . . .
H16A H 0.8370 0.5432 -0.0327 0.060 Uiso 1 1 calc GR . . . .
H16B H 0.7685 0.6413 -0.0723 0.060 Uiso 1 1 calc GR . . . .
H16C H 0.7852 0.5590 -0.1068 0.060 Uiso 1 1 calc GR . . . .
C17 C 0.5800(4) 0.5964(4) -0.0224(3) 0.0423(13) Uani 1 1 d . . . . .
H17A H 0.5863 0.5820 -0.0731 0.063 Uiso 1 1 calc GR . . . .
H17B H 0.5713 0.6625 -0.0369 0.063 Uiso 1 1 calc GR . . . .
H17C H 0.5193 0.5764 0.0221 0.063 Uiso 1 1 calc GR . . . .
C13 C 0.7033(4) 0.3991(4) -0.0157(3) 0.0324(11) Uani 1 1 d . . . . .
H13 H 0.7077 0.4330 -0.0742 0.039 Uiso 1 1 calc R . . . .
C12 C 0.7108(4) 0.3066(4) 0.0110(3) 0.0333(11) Uani 1 1 d . . . . .
H12 H 0.7208 0.2770 -0.0289 0.040 Uiso 1 1 calc R . . . .
C11 C 0.7038(4) 0.2564(4) 0.0959(3) 0.0320(11) Uani 1 1 d . . . . .
H11 H 0.7082 0.1924 0.1140 0.038 Uiso 1 1 calc R . . . .
C10 C 0.6905(4) 0.2978(3) 0.1550(3) 0.0282(10) Uani 1 1 d . . . . .
C18 C 0.6882(4) 0.2393(4) 0.2476(3) 0.0324(11) Uani 1 1 d . . . . .
H18 H 0.6649 0.2813 0.2824 0.039 Uiso 1 1 calc R . . . .
C20 C 0.7969(4) 0.1844(4) 0.2557(3) 0.0505(16) Uani 1 1 d . . . . .
H20A H 0.8214 0.1426 0.2222 0.076 Uiso 1 1 calc GR . . . .
H20B H 0.7950 0.1492 0.3157 0.076 Uiso 1 1 calc GR . . . .
H20C H 0.8446 0.2261 0.2345 0.076 Uiso 1 1 calc GR . . . .
C19 C 0.6110(4) 0.1762(4) 0.2830(3) 0.0407(13) Uani 1 1 d . . . . .
H19A H 0.5421 0.2125 0.2747 0.061 Uiso 1 1 calc GR . . . .
H19B H 0.6061 0.1447 0.3439 0.061 Uiso 1 1 calc GR . . . .
H19C H 0.6354 0.1310 0.2529 0.061 Uiso 1 1 calc GR . . . .
C7 C 0.7488(4) 0.4687(3) 0.1954(3) 0.0307(11) Uani 1 1 d . . . . .
H7 H 0.8163 0.4588 0.1584 0.037 Uiso 1 1 calc R . . . .
C6 C 0.7320(4) 0.5110(4) 0.2548(3) 0.0346(12) Uani 1 1 d . . . . .
H6 H 0.7881 0.5291 0.2587 0.042 Uiso 1 1 calc R . . . .
C5 C 0.6335(4) 0.5273(4) 0.3087(3) 0.0354(12) Uani 1 1 d . . . . .
H5 H 0.6230 0.5563 0.3492 0.042 Uiso 1 1 calc R . . . .
C4 C 0.5501(4) 0.5017(4) 0.3040(3) 0.0316(11) Uani 1 1 d . . . . .
C21 C 0.4431(4) 0.5156(4) 0.3609(3) 0.0313(11) Uani 1 1 d . . . . .
C22 C 0.4154(4) 0.4434(3) 0.4354(3) 0.0299(11) Uani 1 1 d . . . . .
C31 C 0.4432(5) 0.2730(4) 0.4694(4) 0.0495(15) Uani 1 1 d . . . . .
H31A H 0.3802 0.2704 0.5164 0.074 Uiso 1 1 calc GR . . . .
H31B H 0.4942 0.2152 0.4823 0.074 Uiso 1 1 calc GR . . . .
H31C H 0.4252 0.2831 0.4168 0.074 Uiso 1 1 calc GR . . . .
C32 C 0.5248(4) 0.3336(4) 0.5372(3) 0.0473(14) Uani 1 1 d . . . . .
H32A H 0.4641 0.3308 0.5863 0.071 Uiso 1 1 calc GR . . . .
H32B H 0.5569 0.3833 0.5282 0.071 Uiso 1 1 calc GR . . . .
H32C H 0.5757 0.2754 0.5480 0.071 Uiso 1 1 calc GR . . . .
C23 C 0.3160(4) 0.4564(4) 0.4885(3) 0.0340(12) Uani 1 1 d . . . . .
H23 H 0.2971 0.4093 0.5402 0.041 Uiso 1 1 calc R . . . .
C24 C 0.2445(4) 0.5371(4) 0.4668(3) 0.0374(12) Uani 1 1 d . . . . .
H24 H 0.1767 0.5454 0.5038 0.045 Uiso 1 1 calc R . . . .
C25 C 0.2707(4) 0.6062(4) 0.3914(3) 0.0379(12) Uani 1 1 d . . . . .
H25 H 0.2197 0.6602 0.3757 0.046 Uiso 1 1 calc R . . . .
C26 C 0.3711(4) 0.5972(4) 0.3383(3) 0.0347(12) Uani 1 1 d . . . . .
C27 C 0.3977(5) 0.6742(4) 0.2558(3) 0.0469(14) Uani 1 1 d . . . . .
H27 H 0.4755 0.6644 0.2362 0.056 Uiso 1 1 calc R . . . .
C28 C 0.3568(8) 0.7680(5) 0.2672(4) 0.090(3) Uani 1 1 d . . . . .
H28A H 0.2803 0.7820 0.2815 0.135 Uiso 1 1 calc GR . . . .
H28B H 0.3830 0.8141 0.2141 0.135 Uiso 1 1 calc GR . . . .
H28C H 0.3807 0.7685 0.3132 0.135 Uiso 1 1 calc GR . . . .
C29 C 0.3587(7) 0.6727(5) 0.1866(4) 0.079(2) Uani 1 1 d . . . . .
H29A H 0.3911 0.6145 0.1751 0.119 Uiso 1 1 calc GR . . . .
H29B H 0.3770 0.7231 0.1347 0.119 Uiso 1 1 calc GR . . . .
H29C H 0.2827 0.6795 0.2051 0.119 Uiso 1 1 calc GR . . . .
C2 C 0.2280(4) 0.2734(3) 0.2586(3) 0.0268(10) Uani 1 1 d . . . . .
C33 C 0.1549(3) 0.1440(3) 0.2698(3) 0.0241(10) Uani 1 1 d . . . . .
C38 C 0.1063(3) 0.1011(3) 0.3552(3) 0.0249(10) Uani 1 1 d . . . . .
C37 C 0.0713(4) 0.0239(3) 0.3711(3) 0.0305(11) Uani 1 1 d . . . . .
H37 H 0.0386 -0.0073 0.4279 0.037 Uiso 1 1 calc R . . . .
C36 C 0.0827(4) -0.0088(3) 0.3062(3) 0.0354(12) Uani 1 1 d . . . . .
H36 H 0.0579 -0.0619 0.3188 0.042 Uiso 1 1 calc R . . . .
C35 C 0.1301(4) 0.0357(3) 0.2229(3) 0.0320(11) Uani 1 1 d . . . . .
H35 H 0.1370 0.0128 0.1788 0.038 Uiso 1 1 calc R . . . .
C34 C 0.1674(3) 0.1128(3) 0.2028(3) 0.0256(10) Uani 1 1 d . . . . .
C48 C 0.2200(3) 0.1614(3) 0.1129(3) 0.0261(10) Uani 1 1 d . . . . .
C49 C 0.1610(4) 0.2183(3) 0.0541(3) 0.0288(10) Uani 1 1 d . . . . .
C50 C 0.2120(4) 0.2595(4) -0.0295(3) 0.0361(12) Uani 1 1 d . . . . .
H50 H 0.1725 0.2977 -0.0700 0.043 Uiso 1 1 calc R . . . .
C51 C 0.3191(4) 0.2456(4) -0.0538(3) 0.0381(12) Uani 1 1 d . . . . .
H51 H 0.3531 0.2744 -0.1109 0.046 Uiso 1 1 calc R . . . .
C52 C 0.3766(4) 0.1906(4) 0.0037(3) 0.0362(12) Uani 1 1 d . . . . .
H52 H 0.4506 0.1815 -0.0143 0.043 Uiso 1 1 calc R . . . .
C53 C 0.3296(4) 0.1472(3) 0.0882(3) 0.0305(11) Uani 1 1 d . . . . .
C54 C 0.3978(4) 0.0828(4) 0.1482(3) 0.0387(12) Uani 1 1 d . . . . .
H54 H 0.3508 0.0638 0.2065 0.046 Uiso 1 1 calc R . . . .
C56 C 0.4552(5) -0.0036(4) 0.1232(4) 0.0546(16) Uani 1 1 d . . . . .
H56A H 0.4043 -0.0334 0.1231 0.082 Uiso 1 1 calc GR . . . .
H56B H 0.4960 -0.0455 0.1642 0.082 Uiso 1 1 calc GR . . . .
H56C H 0.5020 0.0129 0.0661 0.082 Uiso 1 1 calc GR . . . .
C55 C 0.4745(4) 0.1291(4) 0.1526(4) 0.0485(15) Uani 1 1 d . . . . .
H55A H 0.5161 0.0856 0.1926 0.073 Uiso 1 1 calc GR . . . .
H55B H 0.4357 0.1819 0.1722 0.073 Uiso 1 1 calc GR . . . .
H55C H 0.5209 0.1495 0.0960 0.073 Uiso 1 1 calc GR . . . .
C57 C 0.0421(4) 0.2352(4) 0.0788(3) 0.0325(11) Uani 1 1 d . . . . .
H57 H 0.0192 0.2081 0.1421 0.039 Uiso 1 1 calc R . . . .
C58 C -0.0084(4) 0.3362(4) 0.0554(4) 0.0464(14) Uani 1 1 d . . . . .
H58A H 0.0134 0.3654 0.0841 0.070 Uiso 1 1 calc GR . . . .
H58B H -0.0845 0.3438 0.0733 0.070 Uiso 1 1 calc GR . . . .
H58C H 0.0133 0.3647 -0.0064 0.070 Uiso 1 1 calc GR . . . .
C59 C 0.0044(4) 0.1874(4) 0.0391(4) 0.0463(14) Uani 1 1 d . . . . .
H59A H -0.0720 0.1982 0.0566 0.069 Uiso 1 1 calc GR . . . .
H59B H 0.0336 0.1215 0.0581 0.069 Uiso 1 1 calc GR . . . .
H59C H 0.0272 0.2115 -0.0231 0.069 Uiso 1 1 calc GR . . . .
C39 C 0.0949(4) 0.1395(3) 0.4230(3) 0.0262(10) Uani 1 1 d . . . . .
C40 C 0.1782(4) 0.1187(3) 0.4590(3) 0.0306(11) Uani 1 1 d . . . . .
C41 C 0.1648(5) 0.1562(4) 0.5219(3) 0.0417(14) Uani 1 1 d . . . . .
H41 H 0.2202 0.1415 0.5478 0.050 Uiso 1 1 calc R . . . .
C42 C 0.0727(5) 0.2141(4) 0.5473(3) 0.0441(14) Uani 1 1 d . . . . .
H42 H 0.0648 0.2389 0.5902 0.053 Uiso 1 1 calc R . . . .
C43 C -0.0071(4) 0.2352(4) 0.5100(3) 0.0401(13) Uani 1 1 d . . . . .
H43 H -0.0698 0.2761 0.5266 0.048 Uiso 1 1 calc R . . . .
C44 C 0.0008(4) 0.1985(3) 0.4481(3) 0.0314(11) Uani 1 1 d . . . . .
C45 C -0.0875(4) 0.2263(4) 0.4052(4) 0.0407(13) Uani 1 1 d . . . . .
H45 H -0.0844 0.1742 0.3872 0.049 Uiso 1 1 calc R . . . .
C47 C -0.0720(5) 0.3086(4) 0.3251(5) 0.0653(19) Uani 1 1 d . . . . .
H47A H -0.1292 0.3257 0.2979 0.098 Uiso 1 1 calc GR . . . .
H47B H -0.0054 0.2930 0.2855 0.098 Uiso 1 1 calc GR . . . .
H47C H -0.0713 0.3601 0.3405 0.098 Uiso 1 1 calc GR . . . .
C46 C -0.1961(4) 0.2461(5) 0.4643(5) 0.071(2) Uani 1 1 d . . . . .
H46A H -0.2062 0.3036 0.4746 0.106 Uiso 1 1 calc GR . . . .
H46B H -0.2017 0.1962 0.5186 0.106 Uiso 1 1 calc GR . . . .
H46C H -0.2496 0.2512 0.4374 0.106 Uiso 1 1 calc GR . . . .
C60 C 0.2801(4) 0.0543(4) 0.4334(3) 0.0376(12) Uani 1 1 d . . . . .
H60 H 0.2824 0.0488 0.3782 0.045 Uiso 1 1 calc R . . . .
C61 C 0.2827(5) -0.0401(5) 0.4995(5) 0.083(3) Uani 1 1 d . . . . .
H61A H 0.2822 -0.0369 0.5541 0.124 Uiso 1 1 calc GR . . . .
H61B H 0.3463 -0.0824 0.4806 0.124 Uiso 1 1 calc GR . . . .
H61C H 0.2214 -0.0620 0.5065 0.124 Uiso 1 1 calc GR . . . .
C62 C 0.3759(5) 0.0890(5) 0.4203(4) 0.0574(17) Uani 1 1 d . . . . .
H62A H 0.3767 0.0929 0.4741 0.086 Uiso 1 1 calc GR . . . .
H62B H 0.3734 0.1496 0.3772 0.086 Uiso 1 1 calc GR . . . .
H62C H 0.4391 0.0467 0.4011 0.086 Uiso 1 1 calc GR . . . .
C63 C 0.0218(7) 0.6176(7) 0.2270(5) 0.102(2) Uani 1 1 d . U . . .
F1 F -0.0445(6) 0.6152(6) 0.1920(4) 0.174(3) Uani 1 1 d . U . . .

loop_
_atom_site_aniso_label
_atom_site_aniso_U_11
_atom_site_aniso_U_22
_atom_site_aniso_U_33
_atom_site_aniso_U_23
_atom_site_aniso_U_13
_atom_site_aniso_U_12
Pt1 0.03077(10) 0.03626(12) 0.02509(10) -0.01187(8) -0.00519(7) -0.01690(8)
Tl1 0.05598(14) 0.05219(15) 0.02922(11) -0.01855(10) -0.00002(9) -0.02538(11)
S1 0.0502(9) 0.0590(10) 0.0374(7) -0.0088(7) -0.0002(6) -0.0221(7)
O1 0.078(3) 0.070(2) 0.057(3) -0.024(2) 0.006(2) -0.037(2)
O2 0.070(3) 0.091(3) 0.091(4) -0.020(3) 0.016(2) -0.015(2)
[truncated: 1,634,317 more chars]
